# Supplementary material for: N-[4-Chloro-3-(trifluoro­meth­yl)phen­yl]-2,2-dimethyl­propanamide
Source: Acta Crystallogr Sect E Struct Rep Online. 2012 Jul 25;68(Pt 8):o2534. doi: 10.1107/S1600536812031650 (PMC3414980; doi:10.1107/S1600536812031650)
Supplement: Supplementary file 2 [file e-68-o2534-Isup2.hkl]

# 
# h,k,l, Fc-squared, Fo-squared, sigma(Fo-squared) and status flag 
# 
data_I
_shelx_title ' X in P2(1)/c' 
_shelx_refln_list_code          4 
_shelx_F_calc_maximum      148.01 
_exptl_crystal_F_000       576.00 
_reflns_d_resolution_high  0.8291 
 
loop_ 
 _symmetry_equiv_pos_as_xyz 
 'x, y, z' 
 '-x, y+1/2, -z+1/2' 
 '-x, -y, -z' 
 'x, -y-1/2, z-1/2' 
 
_cell_length_a     5.8850 
_cell_length_b    21.9550 
_cell_length_c    10.3070 
_cell_angle_alpha  90.000 
_cell_angle_beta  104.500 
_cell_angle_gamma  90.000 
 
_shelx_F_squared_multiplier     1.000 
 
loop_ 
 _refln_index_h 
 _refln_index_k 
 _refln_index_l 
 _refln_F_squared_calc 
 _refln_F_squared_meas 
 _refln_F_squared_sigma 
 _refln_observed_status 
   1   0   0     2523.03     2296.92     52.52 o 
   2   0   0     2372.35     2522.96     17.90 o 
   3   0   0     1538.01     1495.09     17.76 o 
   4   0   0       82.86       96.72      8.55 o 
   5   0   0       79.99       78.03      7.99 o 
   6   0   0      274.45      278.89     14.09 o 
   1   1   0     3095.24     2820.04     56.61 o 
   2   1   0      129.88      130.08      4.74 o 
   3   1   0       93.41       79.39      5.12 o 
   4   1   0       92.82       86.34      5.73 o 
   5   1   0        6.45        0.00      5.40 o 
   6   1   0       12.91        9.96      6.95 o 
   0   2   0     1885.40     1824.63     35.56 o 
   1   2   0     9462.71     7936.05    100.01 o 
   2   2   0      140.83      163.85      5.50 o 
   3   2   0       15.98       24.33      3.15 o 
   4   2   0       35.37       41.15      4.65 o 
   5   2   0       14.01       12.64      5.45 o 
   6   2   0        5.35       -3.05      6.53 o 
   1   3   0     4049.31     3649.49     71.92 o 
   2   3   0      186.78      168.60      5.45 o 
   3   3   0        1.94        9.07      3.48 o 
   4   3   0       37.67       32.98      4.46 o 
   5   3   0       20.21       17.24      5.54 o 
   6   3   0        0.29       -4.37      6.29 o 
   0   4   0     7346.62     6155.49     84.23 o 
   1   4   0     1125.10     1145.50     10.62 o 
   2   4   0     1553.03     1746.13     15.74 o 
   3   4   0     2243.05     2255.16     21.42 o 
   4   4   0        0.02       -1.32      3.43 o 
   5   4   0       65.72       60.69      7.47 o 
   6   4   0        1.43        0.00      5.64 o 
   1   5   0        7.14        5.45      1.60 o 
   2   5   0     2209.97     2142.51     17.76 o 
   3   5   0       75.72      101.14      5.82 o 
   4   5   0       46.58       39.69      5.03 o 
   5   5   0       13.11       13.81      5.78 o 
   6   5   0        4.06        7.14      5.97 o 
   0   6   0     5099.71     4199.57     86.67 o 
   1   6   0      195.19      234.88      5.31 o 
   2   6   0      149.97      149.57      6.15 o 
   3   6   0      137.93      106.96      6.95 o 
   4   6   0        2.57        5.87      3.52 o 
   5   6   0       33.53       38.57      6.34 o 
   6   6   0       12.53        9.96      6.62 o 
   1   7   0     4170.40     4136.15     99.87 o 
   2   7   0     2156.07     2427.93     20.29 o 
   3   7   0        0.01       -3.57      3.57 o 
   4   7   0      303.68      289.56     11.13 o 
   5   7   0        7.54       10.29      4.74 o 
   6   7   0       17.55       20.25      6.11 o 
   0   8   0     1651.79     1604.22     17.99 o 
   1   8   0      811.37      868.91     11.32 o 
   2   8   0     2194.16     2563.46     21.80 o 
   3   8   0     1051.01     1036.09     16.16 o 
   4   8   0       99.77      108.14      7.52 o 
   5   8   0       53.88       38.00      7.00 o 
   6   8   0        1.08       -4.23      6.11 o 
   1   9   0      714.05      849.88     11.84 o 
   2   9   0      330.74      306.28      8.69 o 
   3   9   0      163.53      130.22      7.52 o 
   4   9   0       20.05       14.19      4.79 o 
   5   9   0       30.87       32.84      6.62 o 
   6   9   0       10.27        7.14      6.67 o 
   0  10   0      377.10      446.83     11.70 o 
   1  10   0      565.86      630.04     10.85 o 
   2  10   0        2.43        4.32      2.49 o 
   3  10   0       58.92       53.88      5.50 o 
   4  10   0        0.14       -4.93      4.93 o 
   5  10   0       57.35       66.28      7.28 o 
   6  10   0        6.52        0.99      6.91 o 
   1  11   0     2598.76     3032.60     24.10 o 
   2  11   0        0.04        3.95      3.19 o 
   3  11   0       22.95       15.88      4.46 o 
   4  11   0       93.86      111.19      7.47 o 
   5  11   0       25.55       17.15      6.86 o 
   6  11   0        3.24        3.48      6.48 o 
   0  12   0      652.31      654.42     13.72 o 
   1  12   0      280.44      244.32      8.69 o 
   2  12   0       22.73       21.66      4.27 o 
   3  12   0      628.81      555.91     14.94 o 
   4  12   0        7.97        2.44      5.21 o 
   5  12   0        2.32       -0.42      5.64 o 
   6  12   0       24.54       19.96      7.38 o 
   1  13   0      870.32      953.42     14.99 o 
   2  13   0       22.63       24.71      4.42 o 
   3  13   0       42.98       38.80      5.82 o 
   4  13   0       33.05        9.72      6.01 o 
   5  13   0        6.87        3.95      6.06 o 
   0  14   0       94.90       92.40      8.60 o 
   1  14   0       30.01       13.25      5.26 o 
   2  14   0       92.35       84.84      6.53 o 
   3  14   0      191.41      194.24      9.49 o 
   4  14   0        0.00       -2.25      4.79 o 
   5  14   0       16.90       15.31      6.58 o 
   1  15   0      546.54      555.77     13.67 o 
   2  15   0       15.98       17.24      4.60 o 
   3  15   0      123.52       93.95      7.23 o 
   4  15   0        0.90        4.70      5.36 o 
   5  15   0       12.63        4.18      6.81 o 
   0  16   0      254.25      256.67     10.66 o 
   1  16   0      390.35      394.97     12.07 o 
   2  16   0      185.35      187.71      8.93 o 
   3  16   0        0.32       -4.56      4.84 o 
   4  16   0       69.74       60.22      8.64 o 
   5  16   0       72.49       88.55      9.40 o 
   1  17   0      109.45      100.25      7.80 o 
   2  17   0        3.32       -3.57      4.51 o 
   3  17   0        5.93        6.62      5.12 o 
   4  17   0       15.86       12.40      6.44 o 
   5  17   0        5.42       14.56      6.62 o 
   0  18   0       12.78        6.25      6.95 o 
   1  18   0        6.55        0.00      5.07 o 
   2  18   0       88.53       82.11      7.14 o 
   3  18   0        5.43        7.38      5.26 o 
   4  18   0       20.35       15.22      6.91 o 
   5  18   0        7.47        1.03      7.70 o 
   1  19   0       85.65       81.74      7.66 o 
   2  19   0       47.04       52.99      7.09 o 
   3  19   0       25.54       24.19      5.31 o 
   4  19   0       11.58       10.29      6.67 o 
   0  20   0      125.71      133.55      9.11 o 
   1  20   0      195.86      215.52     11.56 o 
   2  20   0       68.93       68.30      7.99 o 
   3  20   0       44.77       34.57      7.14 o 
   4  20   0        0.46        8.83      6.11 o 
   1  21   0      160.74      172.35     10.57 o 
   2  21   0        0.04       -1.64      5.92 o 
   3  21   0       13.36       10.01      6.86 o 
   4  21   0        4.26        4.60      6.44 o 
   0  22   0        0.10       -7.09      7.09 o 
   1  22   0      149.11      131.58     10.95 o 
   2  22   0       56.05       65.62      8.50 o 
   3  22   0        2.21        5.73      5.97 o 
   1  23   0        1.38       -6.76      6.76 o 
   2  23   0       32.50       33.31      7.99 o 
   3  23   0        5.37        7.05      5.54 o 
   0  24   0        1.45       -6.76      6.76 o 
   1  24   0       10.42       10.19      6.58 o 
   2  24   0        7.92        3.90      7.23 o 
   1  25   0       46.94       49.09      8.46 o 
   2  25   0      110.79      121.57     10.66 o 
   0  26   0        0.07       -7.09      7.09 o 
   1  26   0        1.34       -8.97      8.97 o 
  -6   1   1       25.49       14.75      8.13 o 
  -5   1   1      118.46       83.24      8.74 o 
  -4   1   1       45.14       49.37      5.12 o 
  -3   1   1       33.62       29.92      3.57 o 
  -2   1   1     2400.83     2488.01     17.33 o 
  -1   1   1      943.29     1027.17      8.69 o 
   0   1   1      291.49      318.95     10.19 o 
   1   1   1       80.89       66.56      2.91 o 
   2   1   1     1909.44     2028.12     16.72 o 
   3   1   1      993.24      944.26     14.14 o 
   4   1   1      155.91      168.88      8.41 o 
   5   1   1       15.88       24.15      5.26 o 
   6   1   1       24.51       40.96      7.47 o 
  -6   2   1       13.40       16.07      6.15 o 
  -5   2   1       37.59       36.88      6.11 o 
  -4   2   1       11.32       12.64      3.48 o 
  -3   2   1      204.02      264.47      8.13 o 
  -2   2   1      339.24      322.25      6.53 o 
  -1   2   1     3643.25     3254.66     65.34 o 
   0   2   1     1658.78     1509.03     27.67 o 
   1   2   1     5146.74     4860.47     86.06 o 
   2   2   1        1.03        2.07      2.21 o 
   3   2   1       12.77        6.86      3.62 o 
   4   2   1       21.57       12.64      4.79 o 
   5   2   1        5.95        2.87      5.78 o 
   6   2   1        7.37       27.10      6.25 o 
  -6   3   1        0.70       -1.27      6.06 o 
  -5   3   1      452.24      446.93     14.80 o 
  -4   3   1       11.11       15.88      3.90 o 
  -3   3   1      339.18      331.98      8.83 o 
  -2   3   1     2307.72     2297.62     17.29 o 
  -1   3   1     2226.81     2002.38     55.38 o 
   0   3   1       15.71       43.61      8.20 o 
   1   3   1    21906.38    18855.24    171.60 o 
   2   3   1      217.60      256.02      6.72 o 
   3   3   1     1221.34     1320.72     16.91 o 
   4   3   1       12.82       19.17      4.37 o 
   5   3   1        0.28        5.78      4.37 o 
   6   3   1       17.28       19.07      7.05 o 
  -6   4   1       61.85       70.93      8.78 o 
  -5   4   1      204.33      203.50     10.57 o 
  -4   4   1        7.82       11.98      4.18 o 
  -3   4   1       72.53       48.53      4.46 o 
  -2   4   1        3.34       -0.52      2.44 o 
  -1   4   1     2849.34     2612.26     66.75 o 
   0   4   1     6166.81     5287.70    189.57 o 
   1   4   1     3785.87     3458.39     81.22 o 
   2   4   1      444.39      509.59      8.83 o 
   3   4   1       40.95       38.29      4.93 o 
   4   4   1       51.46       52.14      5.50 o 
   5   4   1        7.01       12.03      5.17 o 
   6   4   1        3.12        5.97      5.73 o 
  -6   5   1        0.02       -3.48      6.20 o 
  -5   5   1      104.26       94.37      8.55 o 
  -4   5   1        0.99        3.71      4.09 o 
  -3   5   1      517.45      520.72     11.42 o 
  -2   5   1     1549.22     1434.16     14.47 o 
  -1   5   1        5.70       10.05      3.24 o 
   0   5   1      172.64      179.61    114.32 o 
   1   5   1      621.36      625.53      8.55 o 
   2   5   1      139.08      140.27      5.68 o 
   3   5   1     1303.79     1381.65     17.90 o 
   4   5   1        3.52        0.28      4.23 o 
   5   5   1        0.67       -2.21      4.51 o 
   6   5   1        0.07       -1.83      5.82 o 
  -6   6   1        0.00        0.89      5.97 o 
  -5   6   1       29.24       30.86      5.92 o 
  -4   6   1       44.97       52.99      4.89 o 
  -3   6   1        6.26        0.19      3.24 o 
  -2   6   1      910.08      955.15     12.26 o 
  -1   6   1     1091.44     1036.75     10.90 o 
   0   6   1     2106.88     2143.45    119.15 o 
   1   6   1     1621.26     1810.86     15.03 o 
   2   6   1      135.08      133.97      5.92 o 
   3   6   1      625.04      664.42     13.06 o 
   4   6   1        5.54       12.07      3.99 o 
   5   6   1        2.04       11.65      5.31 o 
   6   6   1       10.58        8.46      6.39 o 
  -6   7   1       10.09       13.44      5.82 o 
  -5   7   1       19.40       20.06      5.97 o 
  -4   7   1       57.96       53.69      5.73 o 
  -3   7   1      131.58      122.37      6.48 o 
  -2   7   1      928.94      955.34     12.73 o 
  -1   7   1      488.71      588.46      8.83 o 
   0   7   1      567.94      563.40     28.02 o 
   1   7   1      751.78      865.85     10.99 o 
   2   7   1     1587.88     1752.00     17.90 o 
   3   7   1      624.76      654.98     13.11 o 
   4   7   1      248.16      252.21     10.24 o 
   5   7   1        0.40        1.13      4.65 o 
   6   7   1       10.88       10.48      6.58 o 
  -6   8   1        1.15        3.66      5.64 o 
  -5   8   1        1.40        9.91      4.89 o 
  -4   8   1      230.25      235.25      9.63 o 
  -3   8   1        9.23        8.60      3.38 o 
  -2   8   1      189.81      213.03      7.38 o 
  -1   8   1        0.25        1.27      2.16 o 
   0   8   1       72.54       -7.91    174.54 o 
   1   8   1        0.06        0.28      2.40 o 
   2   8   1     1634.79     1850.56     18.98 o 
   3   8   1      183.74      190.30      8.36 o 
   4   8   1       46.38       44.77      6.11 o 
   5   8   1       25.51       18.37      6.29 o 
   6   8   1        1.86        2.44      5.92 o 
  -6   9   1        7.06        8.41      6.06 o 
  -5   9   1      180.99      187.24     10.76 o 
  -4   9   1        2.96        8.74      4.04 o 
  -3   9   1       48.19       34.71      5.31 o 
  -2   9   1     2034.05     1980.30     19.54 o 
  -1   9   1        5.56        6.53      2.54 o 
   0   9   1     1932.42     1960.73     17.66 o 
   1   9   1     1469.49     1531.92     16.02 o 
   2   9   1       64.44       66.66      5.40 o 
   3   9   1       22.21       23.68      4.04 o 
   4   9   1       16.40       13.48      5.36 o 
   5   9   1        2.37       14.42      5.97 o 
   6   9   1        0.37       -6.86      6.86 o 
  -6  10   1        0.27        0.00      5.59 o 
  -5  10   1       41.98       57.73      7.42 o 
  -4  10   1       12.13        7.19      4.46 o 
  -3  10   1       60.45       70.04      5.82 o 
  -2  10   1        9.39       10.10      3.76 o 
  -1  10   1      823.32      978.74     13.20 o 
   0  10   1      185.87      104.48     18.44 o 
   1  10   1     1338.16     1520.18     16.82 o 
   2  10   1     1052.04     1132.63     16.02 o 
   3  10   1       75.02       84.27      6.34 o 
   4  10   1       12.93       11.65      5.26 o 
   5  10   1       40.86       32.51      7.75 o 
   6  10   1        7.79        9.07      7.09 o 
  -6  11   1        0.20       -3.43      6.06 o 
  -5  11   1        4.84        9.58      5.54 o 
  -4  11   1        1.83       -4.65      4.65 o 
  -3  11   1       23.26       13.44      4.89 o 
  -2  11   1      333.81      293.83      9.54 o 
  -1  11   1     1921.13     2089.99     20.20 o 
   0  11   1     1046.57      987.71     16.37 o 
   1  11   1       92.06       56.32      5.03 o 
   2  11   1       28.40       35.94      5.26 o 
   3  11   1      105.74      113.92      7.23 o 
   4  11   1       93.20      106.21      7.33 o 
   5  11   1        9.53       10.15      5.50 o 
   6  11   1       21.80       22.17      7.19 o 
  -6  12   1        0.54       -5.03      6.06 o 
  -5  12   1       21.63       18.98      6.53 o 
  -4  12   1       23.99       17.24      5.82 o 
  -3  12   1       66.47       65.95      6.06 o 
  -2  12   1        4.48       -2.11      3.15 o 
  -1  12   1      149.79      189.88      7.80 o 
   0  12   1      443.50      402.62     31.29 o 
   1  12   1      789.76      773.55     13.39 o 
   2  12   1      321.61      330.61     10.10 o 
   3  12   1       29.61       29.97      4.70 o 
   4  12   1        9.53       16.49      5.07 o 
   5  12   1       28.53       25.74      7.47 o 
  -6  13   1       14.42       27.76      6.67 o 
  -5  13   1       71.81       80.19      8.31 o 
  -4  13   1      147.74      157.42      9.35 o 
  -3  13   1      162.87      163.01      8.46 o 
  -2  13   1       18.06       12.73      4.23 o 
  -1  13   1       89.65       79.91      5.54 o 
   0  13   1     2070.27     2146.23     17.36 o 
   1  13   1      103.82       91.60      6.48 o 
   2  13   1       57.70       46.65      5.97 o 
   3  13   1       92.28       94.94      7.14 o 
   4  13   1        5.45        1.13      5.03 o 
   5  13   1        1.79       -3.15      6.01 o 
  -5  14   1        6.47        3.10      6.58 o 
  -4  14   1        0.86       -4.74      4.74 o 
  -3  14   1       64.84       78.45      6.91 o 
  -2  14   1       71.24       68.35      5.82 o 
  -1  14   1      108.78      110.77      6.72 o 
   0  14   1        3.95       59.91      7.98 o 
   1  14   1      629.00      675.04     13.53 o 
   2  14   1      539.45      571.74     14.33 o 
   3  14   1      168.23      183.82      9.49 o 
   4  14   1       65.15       61.30      7.80 o 
   5  14   1       10.03       17.19      5.73 o 
  -5  15   1        3.17       -3.19      6.11 o 
  -4  15   1       51.42       50.83      7.33 o 
  -3  15   1        0.23        2.63      4.32 o 
  -2  15   1      292.22      269.40     10.66 o 
  -1  15   1      190.05      199.69      8.64 o 
   0  15   1        8.44       21.68     17.83 o 
   1  15   1      434.55      453.74     12.50 o 
   2  15   1       26.45       22.78      5.64 o 
   3  15   1        1.70        1.69      4.27 o 
   4  15   1      114.31       99.49      8.74 o 
   5  15   1        3.99       18.79      6.81 o 
  -5  16   1       45.14       57.92      8.08 o 
  -4  16   1       47.79       50.73      7.23 o 
  -3  16   1       20.33       16.58      4.79 o 
  -2  16   1      113.85      110.67      7.80 o 
  -1  16   1      219.86      236.29      9.82 o 
   0  16   1       17.10       -8.74      8.74 o 
   1  16   1       38.91       36.12      5.17 o 
   2  16   1       28.09       14.80      5.12 o 
   3  16   1       26.16       21.61      5.50 o 
   4  16   1        0.06        5.07      5.36 o 
   5  16   1        0.93       -6.48      6.48 o 
  -5  17   1        4.57       11.32      6.39 o 
  -4  17   1        9.43        2.54      6.62 o 
  -3  17   1       23.48       15.69      6.01 o 
  -2  17   1      303.07      304.35     11.42 o 
  -1  17   1        7.64       -1.50      4.84 o 
   0  17   1      280.74      308.69      8.85 o 
   1  17   1       40.33       57.92      6.11 o 
   2  17   1       78.74      103.82      7.89 o 
   3  17   1        7.84        9.86      4.09 o 
   4  17   1       29.64       25.98      6.81 o 
   5  17   1        8.84       -3.62      7.23 o 
  -5  18   1       10.13       12.82      6.76 o 
  -4  18   1       62.23       65.25      8.55 o 
  -3  18   1        0.67       -5.64      5.64 o 
  -2  18   1        0.09       -1.36      4.89 o 
  -1  18   1       55.99       64.12      7.19 o 
   0  18   1       22.55        1.86      8.48 o 
   1  18   1        0.03       -4.27      4.27 o 
   2  18   1      216.07      211.53     10.52 o 
   3  18   1        7.59       13.15      5.59 o 
   4  18   1       12.83        4.60      5.73 o 
  -4  19   1       90.85       75.68      9.68 o 
  -3  19   1       57.11       49.09      6.91 o 
  -2  19   1        0.19        4.04      4.79 o 
  -1  19   1        1.46       -5.97      5.97 o 
   0  19   1      269.95      249.72      9.09 o 
   1  19   1      126.26      129.61      8.46 o 
   2  19   1       12.15        9.77      5.31 o 
   3  19   1       49.85       52.52      7.28 o 
   4  19   1       14.84        0.47      7.19 o 
  -4  20   1       15.14       13.53      6.76 o 
  -3  20   1       11.88       10.24      5.73 o 
  -2  20   1       36.77       29.88      6.76 o 
  -1  20   1      261.46      242.35     11.27 o 
   0  20   1        1.62       -6.53      6.53 o 
   1  20   1       41.58       31.80      6.76 o 
   2  20   1        0.31       -4.79      5.45 o 
   3  20   1        0.87        2.63      5.40 o 
   4  20   1       16.68        2.02      7.94 o 
  -4  21   1       50.05       62.67      9.07 o 
  -3  21   1       41.93       25.70      7.75 o 
  -2  21   1       23.45       33.31      6.25 o 
  -1  21   1        1.22       -7.89      7.89 o 
   0  21   1      166.33      146.78      8.10 o 
   1  21   1       28.85       31.47      6.25 o 
   2  21   1        0.08       -1.27      5.12 o 
   3  21   1        1.25       -6.25      6.25 o 
   4  21   1        6.35        9.96      7.14 o 
  -3  22   1        0.80        0.00      6.48 o 
  -2  22   1       53.20       77.51      8.31 o 
  -1  22   1      419.16      435.04     15.78 o 
   0  22   1       34.08       21.59      6.75 o 
   1  22   1        0.43       -1.69      5.36 o 
   2  22   1       36.29       35.61      7.09 o 
   3  22   1       25.41       10.24      7.70 o 
  -3  23   1        5.81        9.49      6.95 o 
  -2  23   1       52.14       52.00      8.88 o 
  -1  23   1        6.35       -7.23      7.23 o 
   0  23   1       36.59       49.47      5.59 o 
   1  23   1        1.38        4.89      6.20 o 
   2  23   1        0.26        7.52      5.82 o 
   3  23   1       15.93       28.23      7.23 o 
  -2  24   1        6.64        3.43      6.76 o 
  -1  24   1       10.86       10.19      6.20 o 
   0  24   1        0.00       -4.64      4.64 o 
   1  24   1       12.04       11.27      6.72 o 
   2  24   1       46.26       43.64      8.88 o 
  -2  25   1       24.00       20.01      7.05 o 
  -1  25   1       14.63       -7.84      7.84 o 
   0  25   1       11.31        4.13      5.45 o 
   1  25   1        0.25        1.50      5.87 o 
   2  25   1        1.23       12.03      7.09 o 
  -1  26   1       13.48        9.86      7.66 o 
   0  26   1       18.98       25.16      5.33 o 
   1  26   1        2.58       -4.18      7.75 o 
  -7   0   2       16.98       23.77      7.56 o 
  -6   0   2        7.31       29.88      5.82 o 
  -5   0   2       69.54       58.63      6.67 o 
  -4   0   2      193.63      205.19      8.41 o 
  -3   0   2      101.04      145.81      6.15 o 
  -2   0   2     1478.78     1363.70     13.15 o 
  -1   0   2       90.78       60.46      3.90 o 
   0   0   2      172.47      249.27      3.24 o 
   1   0   2       27.77       32.27      2.44 o 
   2   0   2      255.16      279.36      7.38 o 
   3   0   2      511.99      517.29     12.07 o 
   4   0   2       78.45       83.62      6.62 o 
   5   0   2        0.58       -1.50      4.98 o 
   6   0   2        0.33        6.15      6.25 o 
  -7   1   2        0.00        1.03      7.09 o 
  -6   1   2       28.71       46.93      7.09 o 
  -5   1   2        0.98       -0.99      5.03 o 
  -4   1   2       51.73       59.52      5.68 o 
  -3   1   2        2.30        1.08      2.68 o 
  -2   1   2       56.32       55.76      3.34 o 
  -1   1   2     1900.33     1919.84     12.82 o 
   0   1   2     6531.65     5254.22    157.79 o 
   1   1   2       40.58       49.47      4.13 o 
   2   1   2        4.55        6.72      2.30 o 
   3   1   2       27.19       33.31      4.46 o 
   4   1   2       10.71       12.54      4.60 o 
   5   1   2       56.88       57.50      7.05 o 
   6   1   2       21.09       17.94      7.70 o 
  -7   2   2        4.52       21.28      6.34 o 
  -6   2   2       13.26        7.09      6.20 o 
  -5   2   2      197.99      207.35     10.10 o 
  -4   2   2      117.25       93.90      6.06 o 
  -3   2   2        2.21        5.68      2.58 o 
  -2   2   2     3644.24     3136.28     87.42 o 
  -1   2   2      917.11      849.08      8.69 o 
   0   2   2     2321.63     2369.43     23.84 o 
   1   2   2    12892.21    10761.16    145.95 o 
   2   2   2       24.50       19.96      3.01 o 
   3   2   2      459.29      446.31     11.65 o 
   4   2   2      435.25      450.68     13.20 o 
   5   2   2       87.91       93.58      8.41 o 
   6   2   2        1.08       -1.88      6.58 o 
  -7   3   2        7.15       16.16      6.44 o 
  -6   3   2       22.27       17.62      7.70 o 
  -5   3   2        8.35       17.24      5.03 o 
  -4   3   2       20.83       14.23      3.76 o 
  -3   3   2       70.36       74.97      5.17 o 
  -2   3   2      344.79      378.25      7.23 o 
  -1   3   2       99.70       90.01      3.76 o 
   0   3   2      144.26      134.40      6.62 o 
   1   3   2       51.25       43.83      3.52 o 
   2   3   2      901.75      992.31     13.01 o 
   3   3   2        1.73        3.15      3.48 o 
   4   3   2      160.78      146.66      8.93 o 
   5   3   2        0.29       -2.30      5.03 o 
   6   3   2        0.01        5.26      5.59 o 
  -6   4   2       34.46       33.49      6.81 o 
  -5   4   2       45.65       57.31      7.09 o 
  -4   4   2      403.00      356.31     11.27 o 
  -3   4   2      135.31      113.16      5.82 o 
  -2   4   2      674.62      687.82      9.96 o 
  -1   4   2       62.93       72.30      3.52 o 
   0   4   2     2686.79     2765.38    171.23 o 
   1   4   2     3330.74     3441.20     20.43 o 
   2   4   2       10.87        5.54      2.63 o 
   3   4   2      221.80      223.46      8.69 o 
   4   4   2       94.77       94.23      6.62 o 
   5   4   2       35.90       50.36      7.28 o 
   6   4   2        1.06       -3.38      6.11 o 
  -6   5   2        0.04       -3.43      6.11 o 
  -5   5   2       22.98       20.43      5.97 o 
  -4   5   2        8.73       15.88      4.56 o 
  -3   5   2     1065.33     1106.42     15.13 o 
  -2   5   2     1691.32     1824.39     16.63 o 
  -1   5   2     1474.15     1551.60     13.29 o 
   0   5   2     2754.13     2665.54     24.07 o 
   1   5   2       82.73       92.17      4.46 o 
   2   5   2      123.51      103.25      5.73 o 
   3   5   2      185.61      211.25      8.41 o 
   4   5   2       27.18       25.46      5.03 o 
   5   5   2        0.03        6.25      5.68 o 
   6   5   2        0.02       -2.44      6.06 o 
  -6   6   2       64.73       68.30      8.41 o 
  -5   6   2        0.10       -3.81      5.31 o 
  -4   6   2      996.58     1050.14     17.71 o 
  -3   6   2      199.18      174.14      7.23 o 
  -2   6   2     3799.36     3756.78     24.43 o 
  -1   6   2      115.60      118.99      4.60 o 
   0   6   2      207.25      235.61      4.28 o 
   1   6   2       23.76       20.20      2.91 o 
   2   6   2     2412.59     2655.25     22.45 o 
   3   6   2      224.54      209.09      8.88 o 
   4   6   2       89.32       89.58      7.23 o 
   5   6   2       14.16       17.80      6.25 o 
   6   6   2        0.79       -0.99      6.67 o 
  -6   7   2        0.14       -0.42      6.58 o 
  -5   7   2      110.37      112.69      8.88 o 
  -4   7   2        0.01       -3.90      4.65 o 
  -3   7   2      161.87      180.34      7.66 o 
  -2   7   2     1243.53     1239.64     14.75 o 
  -1   7   2       16.28       22.36      3.19 o 
   0   7   2     1178.56     1118.17     10.99 o 
   1   7   2     3196.66     3442.75     22.97 o 
   2   7   2       16.70       28.14      4.51 o 
   3   7   2      177.19      168.41      7.84 o 
   4   7   2       16.55       21.19      4.79 o 
   5   7   2        3.81        4.42      5.59 o 
   6   7   2        2.90       -6.39      6.39 o 
  -6   8   2        3.09        9.02      5.68 o 
  -5   8   2       27.29        9.07      6.44 o 
  -4   8   2      301.24      298.72     11.09 o 
  -3   8   2       52.94       67.32      5.26 o 
  -2   8   2      732.75      739.25     12.07 o 
  -1   8   2       31.95       35.56      3.19 o 
   0   8   2     1541.64     1633.40     91.32 o 
   1   8   2       43.37       62.71      4.51 o 
   2   8   2      912.11      937.73     14.37 o 
   3   8   2        0.08        4.18      3.66 o 
   4   8   2       18.49       25.08      4.89 o 
   5   8   2        7.53       11.13      5.21 o 
   6   8   2        0.02       -6.62      6.62 o 
  -6   9   2        0.23        1.83      5.92 o 
  -5   9   2        1.12       -3.34      5.54 o 
  -4   9   2      151.89      155.96      8.88 o 
  -3   9   2     1107.70     1151.56     17.01 o 
  -2   9   2       23.50       28.51      4.04 o 
  -1   9   2      969.81      968.03     12.92 o 
   0   9   2      137.35      121.19     19.47 o 
   1   9   2      186.38      177.24      6.62 o 
   2   9   2       51.57       72.11      5.36 o 
   3   9   2      114.15      110.91      7.00 o 
   4   9   2      263.34      270.16     11.88 o 
   5   9   2       10.24       17.66      5.54 o 
   6   9   2        0.83       10.33      5.68 o 
  -6  10   2        0.02        8.46      5.17 o 
  -5  10   2       91.41       77.89      8.27 o 
  -4  10   2      124.64      144.50      8.64 o 
  -3  10   2       14.95       19.35      4.23 o 
  -2  10   2     1655.46     1637.99     18.74 o 
  -1  10   2        6.11        1.97      2.54 o 
   0  10   2      402.12      375.85     11.84 o 
   1  10   2     1201.52     1386.91     16.68 o 
   2  10   2      115.64      128.06      7.09 o 
   3  10   2       10.16       12.78      4.09 o 
   4  10   2      162.29      186.35     10.38 o 
   5  10   2        7.91       -2.58      6.76 o 
  -6  11   2        1.27       -0.94      6.44 o 
  -5  11   2        0.10        0.00      4.93 o 
  -4  11   2       63.85       57.87      6.48 o 
  -3  11   2       62.82       83.71      6.06 o 
  -2  11   2        4.26        7.33      3.76 o 
  -1  11   2      170.51      187.48      7.33 o 
   0  11   2      138.46      113.17     13.95 o 
   1  11   2      135.68      171.41      7.33 o 
   2  11   2       47.71       30.82      5.73 o 
   3  11   2       24.43       28.47      5.26 o 
   4  11   2       66.08       60.97      7.61 o 
   5  11   2       31.16       39.46      6.76 o 
  -6  12   2        6.68       15.36      5.82 o 
  -5  12   2        2.25        2.44      5.31 o 
  -4  12   2      152.24      190.67      9.58 o 
  -3  12   2      258.38      242.21      9.68 o 
  -2  12   2        8.10       -3.10      4.13 o 
  -1  12   2     1731.51     1736.55     19.45 o 
   0  12   2      120.35      105.50      8.22 o 
   1  12   2       39.58       34.29      4.56 o 
   2  12   2      588.07      567.18     13.67 o 
   3  12   2        1.30       -2.49      4.27 o 
   4  12   2       57.60       53.83      7.52 o 
   5  12   2       10.40        8.22      7.14 o 
  -6  13   2       11.28       10.15      7.09 o 
  -5  13   2        0.13        6.34      5.45 o 
  -4  13   2      103.77       95.27      8.22 o 
  -3  13   2      255.37      260.57     10.80 o 
  -2  13   2      677.60      640.23     14.23 o 
  -1  13   2       76.97       54.16      5.54 o 
   0  13   2      170.07      176.89      7.40 o 
   1  13   2       25.55       26.26      4.65 o 
   2  13   2        6.63        1.36      4.51 o 
   3  13   2       24.97       31.24      5.17 o 
   4  13   2       20.74       23.44      6.48 o 
   5  13   2        0.79       -6.15      6.15 o 
  -6  14   2        7.92        6.29      7.23 o 
  -5  14   2       72.28       72.67      8.74 o 
  -4  14   2       33.91       37.06      6.44 o 
  -3  14   2      273.04      243.90     10.90 o 
  -2  14   2       59.89       48.48      5.54 o 
  -1  14   2      206.43      185.18      8.88 o 
   0  14   2       22.32      -16.91     16.91 o 
   1  14   2      470.78      477.79     12.73 o 
   2  14   2       13.30       10.19      4.51 o 
   3  14   2       53.83       65.20      7.00 o 
   4  14   2        1.95       -5.26      5.59 o 
   5  14   2        7.86        5.82      6.53 o 
  -5  15   2        1.08       -0.47      6.48 o 
  -4  15   2        1.47       -5.36      5.36 o 
  -3  15   2      253.87      253.15     10.95 o 
  -2  15   2       34.74       29.17      4.79 o 
  -1  15   2      730.62      737.42     15.50 o 
   0  15   2      243.10      263.00     10.17 o 
   1  15   2      135.35      131.34      8.03 o 
   2  15   2        9.78        1.22      4.89 o 
   3  15   2       94.81       73.42      7.23 o 
   4  15   2       34.75       26.59      6.48 o 
   5  15   2        4.96        6.53      6.01 o 
  -5  16   2        0.10        3.76      5.82 o 
  -4  16   2       19.41       25.70      5.87 o 
  -3  16   2       92.34       81.46      7.94 o 
  -2  16   2      155.17      156.90      9.02 o 
  -1  16   2      377.58      375.90     12.31 o 
   0  16   2       15.66       -9.56      9.56 o 
   1  16   2      231.83      288.20     10.90 o 
   2  16   2       71.96      112.84      7.61 o 
   3  16   2       29.93       29.69      6.25 o 
   4  16   2       26.65       35.14      7.19 o 
   5  16   2        1.72        8.78      6.44 o 
  -5  17   2        3.21        2.44      6.20 o 
  -4  17   2       28.28       29.83      6.34 o 
  -3  17   2       61.05       72.01      7.14 o 
  -2  17   2      127.34      127.96      8.03 o 
  -1  17   2       58.75       45.57      7.56 o 
   0  17   2      752.40      796.84     20.11 o 
   1  17   2       50.44       55.01      6.29 o 
   2  17   2       15.50       12.87      5.64 o 
   3  17   2        0.73        1.97      5.03 o 
   4  17   2        8.84       20.62      5.97 o 
  -5  18   2       12.83        5.59      6.58 o 
  -4  18   2       55.31       56.23      8.22 o 
  -3  18   2        1.36        1.17      4.74 o 
  -2  18   2        0.20        8.36      4.60 o 
  -1  18   2     1205.74     1238.28     21.89 o 
   0  18   2      478.88      459.45     58.01 o 
   1  18   2        1.87        0.33      4.46 o 
   2  18   2      102.18      106.59      8.69 o 
   3  18   2        9.95        8.69      5.78 o 
   4  18   2        0.97       -0.94      6.39 o 
  -4  19   2        0.02       -3.24      5.73 o 
  -3  19   2        1.84        6.53      5.45 o 
  -2  19   2       38.01       39.88      6.72 o 
  -1  19   2      215.49      205.52     12.17 o 
   0  19   2      416.77      364.31     11.26 o 
   1  19   2       33.24       36.92      5.92 o 
   2  19   2        8.43        5.82      5.26 o 
   3  19   2        0.68       -6.29      6.29 o 
   4  19   2       48.27       45.28      8.27 o 
  -4  20   2        3.35        8.17      5.50 o 
  -3  20   2        3.97       13.29      5.36 o 
  -2  20   2      112.40      102.97      8.97 o 
  -1  20   2      593.92      638.26     18.27 o 
   0  20   2       35.00       18.47      6.60 o 
   1  20   2       14.53       17.52      6.11 o 
   2  20   2       23.73       23.82      6.15 o 
   3  20   2       43.86       40.21      8.13 o 
   4  20   2        1.05       -6.25      6.48 o 
  -4  21   2       34.11       38.80      7.70 o 
  -3  21   2      125.11      146.23     10.33 o 
  -2  21   2        4.21       -3.34      5.97 o 
  -1  21   2       41.25       16.58      9.30 o 
   0  21   2        1.72       -5.47      5.47 o 
   1  21   2        0.02       -5.92      5.92 o 
   2  21   2        7.26       -0.42      6.72 o 
   3  21   2        6.01       13.44      6.20 o 
  -3  22   2        1.70        3.81      5.64 o 
  -2  22   2       23.39       17.52      6.53 o 
  -1  22   2        7.23        4.60      6.29 o 
   0  22   2       18.22       11.63      5.80 o 
   1  22   2        6.75        3.85      6.67 o 
   2  22   2        9.33       13.72      6.91 o 
   3  22   2       25.92       24.66      8.27 o 
  -3  23   2        5.04        0.99      6.76 o 
  -2  23   2        0.01       -5.54      6.53 o 
  -1  23   2        6.50        8.41      5.68 o 
   0  23   2       36.74       35.44      5.81 o 
   1  23   2      119.62      120.12      9.96 o 
   2  23   2        1.47       -4.84      6.53 o 
  -2  24   2        5.48       -7.38      7.38 o 
  -1  24   2       15.88       17.85      6.76 o 
   0  24   2       10.93        0.74      5.56 o 
   1  24   2        3.04       -6.72      6.72 o 
   2  24   2       60.09       59.47      9.30 o 
  -2  25   2        2.83        9.82      5.97 o 
  -1  25   2        0.14       -7.28      7.28 o 
   0  25   2       28.08       25.41      6.05 o 
   1  25   2        0.88        0.52      6.48 o 
   0  26   2        9.71       12.23      5.01 o 
  -7   1   3        9.10       13.39      5.97 o 
  -6   1   3       23.65       32.32      7.23 o 
  -5   1   3        1.03        0.00      3.85 o 
  -4   1   3      556.10      554.97     13.29 o 
  -3   1   3      176.22      172.02      6.58 o 
  -2   1   3        7.49       13.25      2.68 o 
  -1   1   3     9975.90     8270.80    124.02 o 
   0   1   3      122.06       90.63      2.56 o 
   1   1   3      838.37      809.44     10.52 o 
   2   1   3      254.92      234.78      7.61 o 
   3   1   3      177.20      197.49      8.41 o 
   4   1   3        1.20        0.00      4.42 o 
   5   1   3       28.65       30.53      6.62 o 
   6   1   3        5.04       -2.49      6.81 o 
  -7   2   3        3.44        4.13      6.72 o 
  -6   2   3        0.03       -5.40      5.82 o 
  -5   2   3        7.10        4.27      4.65 o 
  -4   2   3      128.37      126.04      7.09 o 
  -3   2   3      550.14      562.96     11.56 o 
  -2   2   3     1325.29     1434.82     14.52 o 
  -1   2   3      205.26      172.78      5.26 o 
   0   2   3     1129.57     1159.78     41.29 o 
   1   2   3      340.79      323.24      7.52 o 
   2   2   3        0.73       -1.13      2.91 o 
   3   2   3       48.47       47.02      5.64 o 
   4   2   3      209.27      136.70      9.35 o 
   5   2   3        0.10       -1.60      5.17 o 
   6   2   3        1.35        1.50      5.54 o 
  -7   3   3        2.84        4.65      6.76 o 
  -6   3   3       58.43       67.46      8.69 o 
  -5   3   3        0.17        7.33      4.42 o 
  -4   3   3      189.36      189.55      8.03 o 
  -3   3   3      647.86      668.37     13.86 o 
  -2   3   3      519.23      576.20      9.49 o 
  -1   3   3     4041.24     3456.93     88.64 o 
   0   3   3      576.79      584.75     14.44 o 
   1   3   3        0.23       -2.25      2.30 o 
   2   3   3      353.14      386.94      9.68 o 
   3   3   3      230.90      247.09      9.54 o 
   4   3   3       16.52       10.95      5.07 o 
   5   3   3       15.88       13.01      6.06 o 
   6   3   3        4.20        5.03      6.62 o 
  -7   4   3        8.04        7.33      6.95 o 
  -6   4   3        8.93       12.26      6.72 o 
  -5   4   3       49.84       66.38      6.62 o 
  -4   4   3       50.13       48.71      5.92 o 
  -3   4   3      212.25      230.65      7.80 o 
  -2   4   3      120.54      113.82      5.50 o 
  -1   4   3      114.54      117.16      4.84 o 
   0   4   3      906.29      921.87     21.09 o 
   1   4   3       98.79       89.21      4.51 o 
   2   4   3       69.39       73.28      5.31 o 
   3   4   3      379.06      382.66     11.65 o 
   4   4   3        8.71       10.76      4.74 o 
   5   4   3        0.42       -0.42      5.59 o 
   6   4   3        0.07        3.57      6.25 o 
  -6   5   3        1.07        6.86      5.40 o 
  -5   5   3       49.58       48.57      6.86 o 
  -4   5   3      698.43      701.53     15.50 o 
  -3   5   3        7.22       11.23      3.48 o 
  -2   5   3      102.73      102.92      5.36 o 
  -1   5   3     3199.29     3215.52     20.72 o 
   0   5   3       82.60       89.31      3.65 o 
   1   5   3       17.60       38.00      3.66 o 
   2   5   3     1215.68     1204.17     16.07 o 
   3   5   3      108.02      120.54      7.23 o 
   4   5   3        0.80        1.97      4.51 o 
   5   5   3       10.23       10.38      5.87 o 
   6   5   3        4.45       -2.58      7.23 o 
  -6   6   3        3.77        1.74      5.78 o 
  -5   6   3      154.94      169.07     10.01 o 
  -4   6   3      117.64       99.64      7.66 o 
  -3   6   3       23.79       30.44      4.65 o 
  -2   6   3      626.79      719.62     11.32 o 
  -1   6   3     4739.45     4714.47    113.77 o 
   0   6   3     4418.26     4358.35    292.89 o 
   1   6   3      324.53      328.12      8.27 o 
   2   6   3      776.87      798.44     13.34 o 
   3   6   3       21.35       25.88      4.65 o 
   4   6   3       30.54       30.72      5.50 o 
   5   6   3       14.70       17.29      6.34 o 
   6   6   3        1.33       10.38      5.45 o 
  -6   7   3       10.32        9.25      5.78 o 
  -5   7   3      102.02      110.06      8.27 o 
  -4   7   3      683.66      643.75     15.41 o 
  -3   7   3       51.32       54.68      4.74 o 
  -2   7   3      343.02      401.92      9.72 o 
  -1   7   3     5197.30     4575.94    118.57 o 
   0   7   3      158.80      164.09      4.75 o 
   1   7   3       79.59       58.48      4.46 o 
   2   7   3      770.60      800.32     13.76 o 
   3   7   3        0.03       -3.81      3.81 o 
   4   7   3        4.04       11.04      5.17 o 
   5   7   3       16.50       23.16      6.39 o 
  -6   8   3        2.00        0.47      6.25 o 
  -5   8   3        0.08       13.15      4.18 o 
  -4   8   3      161.87      145.48      8.55 o 
  -3   8   3        0.75        9.40      3.10 o 
  -2   8   3       80.18       88.50      5.17 o 
  -1   8   3       52.42       68.11      4.65 o 
   0   8   3     1691.15     1897.11     24.92 o 
   1   8   3      461.74      457.50     10.38 o 
   2   8   3        0.37        4.79      3.76 o 
   3   8   3       33.76       43.22      5.40 o 
   4   8   3       12.00       -2.11      5.54 o 
   5   8   3       17.29       27.53      6.39 o 
  -6   9   3       21.82       29.83      7.84 o 
  -5   9   3       52.68       52.05      6.25 o 
  -4   9   3       25.51       37.06      5.78 o 
  -3   9   3       28.65       33.02      6.62 o 
  -2   9   3       18.16       22.03      3.81 o 
  -1   9   3      577.42      617.31     10.80 o 
   0   9   3      335.91      297.44     10.12 o 
   1   9   3      386.22      366.74      9.68 o 
   2   9   3      119.59      106.35      6.72 o 
   3   9   3      170.92      173.62     10.29 o 
   4   9   3       44.19       40.73      6.58 o 
   5   9   3       16.58        8.50      6.86 o 
  -6  10   3        8.20        9.86      6.01 o 
  -5  10   3        0.99        3.85      4.09 o 
  -4  10   3      462.33      467.88     14.14 o 
  -3  10   3        1.02        0.80      3.76 o 
  -2  10   3      585.35      624.92     12.97 o 
  -1  10   3       10.36        3.71      3.29 o 
   0  10   3      226.03      205.20      7.89 o 
   1  10   3        6.38        1.50      3.52 o 
   2  10   3      894.16      904.66     15.60 o 
   3  10   3       23.05       16.54      6.01 o 
   4  10   3       12.48        7.52      6.06 o 
   5  10   3        0.14        0.00      5.59 o 
  -6  11   3       18.67       14.94      7.09 o 
  -5  11   3        1.82        2.77      5.78 o 
  -4  11   3       29.38       21.28      4.98 o 
  -3  11   3      747.80      750.20     15.92 o 
  -2  11   3       18.44       23.68      4.42 o 
  -1  11   3      173.31      152.86      6.67 o 
   0  11   3     1122.35     1250.97     12.29 o 
   1  11   3        7.55        7.75      3.24 o 
   2  11   3      306.87      336.20     11.04 o 
   3  11   3      314.00      345.08     12.12 o 
   4  11   3       28.88       32.88      7.14 o 
   5  11   3        0.98        1.88      5.92 o 
  -6  12   3       10.69       16.82      6.81 o 
  -5  12   3        1.29        8.22      5.45 o 
  -4  12   3       44.27       33.78      5.82 o 
  -3  12   3      343.36      345.46     11.56 o 
  -2  12   3      480.81      527.91     12.87 o 
  -1  12   3       40.49       30.06      4.74 o 
   0  12   3      312.84      280.59     17.87 o 
   1  12   3      313.91      332.16     10.19 o 
   2  12   3       21.22       22.13      5.26 o 
   3  12   3       65.56       51.86      7.28 o 
   4  12   3       51.28       37.58      7.05 o 
   5  12   3        2.46       -6.53      6.53 o 
  -6  13   3       26.33       18.79      8.97 o 
  -5  13   3        7.03       18.23      6.25 o 
  -4  13   3        7.52        8.17      5.07 o 
  -3  13   3        5.91        0.89      4.70 o 
  -2  13   3       94.60       84.84      6.62 o 
  -1  13   3        4.27        9.72      3.66 o 
   0  13   3      335.50      353.69     16.89 o 
   1  13   3      172.98      172.12      8.31 o 
   2  13   3       56.53       55.53      5.78 o 
   3  13   3        0.01        0.70      4.84 o 
   4  13   3       25.48       31.43      6.48 o 
   5  13   3       10.22       10.38      7.00 o 
  -6  14   3        1.37       15.17      6.86 o 
  -5  14   3       70.24       55.38      9.02 o 
  -4  14   3        0.01        5.21      4.65 o 
  -3  14   3        3.24        0.66      4.13 o 
  -2  14   3       52.72       56.65      5.50 o 
  -1  14   3       19.77       27.86      3.81 o 
   0  14   3      309.67      307.73     24.52 o 
   1  14   3       15.25       18.84      5.17 o 
   2  14   3       49.56       40.21      6.06 o 
   3  14   3       12.82        9.82      5.64 o 
   4  14   3        5.35        3.43      6.34 o 
   5  14   3        2.94       -3.57      6.72 o 
  -5  15   3       15.72       11.84      6.91 o 
  -4  15   3       28.18       31.00      5.50 o 
  -3  15   3      294.92      306.61     12.35 o 
  -2  15   3        7.13       14.05      4.42 o 
  -1  15   3        0.34        6.15      3.34 o 
   0  15   3     1762.49     1850.90     99.61 o 
   1  15   3      231.19      246.06     10.10 o 
   2  15   3       23.30       26.96      5.45 o 
   3  15   3       39.55       34.53      6.95 o 
   4  15   3        0.67        3.99      5.92 o 
  -5  16   3       26.86       19.87      7.70 o 
  -4  16   3        0.69       -2.82      4.84 o 
  -3  16   3       62.58       65.67      7.19 o 
  -2  16   3        1.75       -0.66      4.27 o 
  -1  16   3       44.28       39.60      5.45 o 
   0  16   3        6.49        9.20     28.19 o 
   1  16   3       16.36       17.57      5.17 o 
   2  16   3       47.21       46.88      6.44 o 
   3  16   3        7.07        4.74      5.31 o 
   4  16   3        3.27       -0.94      5.87 o 
  -5  17   3        1.27        3.43      6.62 o 
  -4  17   3        5.43        3.38      5.45 o 
  -3  17   3       50.86       41.67      6.62 o 
  -2  17   3      225.02      215.05     10.43 o 
  -1  17   3       34.09       36.22      6.11 o 
   0  17   3        0.09       -1.95      3.73 o 
   1  17   3        0.26        8.97      4.18 o 
   2  17   3      186.34      205.52     10.38 o 
   3  17   3        0.53        2.49      4.98 o 
   4  17   3       11.23        9.63      6.91 o 
  -5  18   3        8.97        6.11      7.61 o 
  -4  18   3        5.37       -0.42      5.73 o 
  -3  18   3       29.01       34.90      6.44 o 
  -2  18   3      179.42      195.61     10.71 o 
  -1  18   3      209.89      216.56     10.62 o 
   0  18   3       10.15       11.48      3.85 o 
   1  18   3       11.17        6.01      5.40 o 
   2  18   3       98.40       99.68      9.40 o 
   3  18   3        1.12       -5.59      5.59 o 
   4  18   3       47.40       47.49      8.74 o 
  -4  19   3        3.59       -2.77      6.11 o 
  -3  19   3      118.34      108.23      8.97 o 
  -2  19   3        0.00       -3.01      5.36 o 
  -1  19   3        7.30        2.87      5.87 o 
   0  19   3        0.31      -34.25     34.25 o 
   1  19   3      465.60      451.58     14.89 o 
   2  19   3      100.99       97.76      9.82 o 
   3  19   3        3.29        5.45      5.92 o 
   4  19   3        0.36       14.56      6.20 o 
  -4  20   3        7.46        6.81      6.34 o 
  -3  20   3       18.36       21.33      6.58 o 
  -2  20   3        4.73       -6.29      6.29 o 
  -1  20   3        5.23        1.93      5.36 o 
   0  20   3      476.02      476.70     38.83 o 
   1  20   3        0.82       -6.25      6.25 o 
   2  20   3        0.62       -1.74      5.87 o 
   3  20   3        6.69        0.00      5.97 o 
  -4  21   3        8.86       23.86      6.58 o 
  -3  21   3       96.54       99.31      9.91 o 
  -2  21   3       82.01       80.42      8.64 o 
  -1  21   3        5.33        9.35      6.81 o 
   0  21   3        0.41      -40.22     48.34 o 
   1  21   3       20.17       29.83      6.91 o 
   2  21   3      100.65       94.94     10.01 o 
   3  21   3        0.08       -3.52      6.48 o 
  -3  22   3       30.18       25.04      7.61 o 
  -2  22   3        0.22       -4.93      6.01 o 
  -1  22   3      121.48      130.59     10.15 o 
   0  22   3        1.24      -10.29     10.29 o 
   1  22   3       11.01        9.35      6.76 o 
   2  22   3       81.23       73.28     10.38 o 
   3  22   3        2.48       17.80      6.25 o 
  -3  23   3       19.43       21.75      6.48 o 
  -2  23   3       23.65       23.63      5.82 o 
  -1  23   3       70.30       52.75      9.25 o 
   0  23   3       47.05       50.48      6.24 o 
   1  23   3       17.21       14.56      7.56 o 
   2  23   3       17.57       24.52      7.99 o 
  -2  24   3        5.60        4.46      6.06 o 
  -1  24   3        2.27       -7.61      7.61 o 
   0  24   3       23.64       15.17      5.90 o 
   1  24   3        0.25        0.47      6.20 o 
  -1  25   3        9.71       -3.05      7.05 o 
   0  25   3        0.01       -2.26      5.33 o 
   1  25   3       10.18        9.40      7.75 o 
  -7   0   4        5.87       11.88      7.14 o 
  -6   0   4       45.10       58.20      8.27 o 
  -5   0   4       11.57        4.04      4.56 o 
  -4   0   4        9.12       15.31      4.13 o 
  -3   0   4      788.41     1027.87     14.94 o 
  -2   0   4     3406.78     3490.14     23.96 o 
  -1   0   4      241.73      323.94      7.00 o 
   0   0   4     1034.88     1017.31      9.04 o 
   1   0   4     4292.27     4452.91     27.62 o 
   2   0   4       80.89       83.48      5.40 o 
   3   0   4       33.69       41.29      5.31 o 
   4   0   4      153.74      159.95      9.72 o 
   5   0   4       28.75       23.35      7.09 o 
  -7   1   4        1.71        1.55      6.53 o 
  -6   1   4        0.04       -6.44      6.44 o 
  -5   1   4       20.92       22.50      5.03 o 
  -4   1   4      107.00      107.71      6.95 o 
  -3   1   4      335.16      393.61     10.24 o 
  -2   1   4      396.55      427.01      9.40 o 
  -1   1   4      389.28      383.79      8.03 o 
   0   1   4        9.31       11.12      2.44 o 
   1   1   4       36.58       31.24      3.76 o 
   2   1   4       71.48       69.90      5.45 o 
   3   1   4        9.65        2.72      4.56 o 
   4   1   4       17.14       13.53      5.92 o 
   5   1   4       46.34       52.75      8.31 o 
  -7   2   4        2.47       -3.62      5.92 o 
  -6   2   4      133.36      119.13     10.66 o 
  -5   2   4       12.79        1.03      5.31 o 
  -4   2   4       71.08       65.58      5.50 o 
  -3   2   4      828.37      795.25     13.25 o 
  -2   2   4     2443.34     2517.94     20.62 o 
  -1   2   4      982.12      973.05     11.84 o 
   0   2   4     4161.68     3933.02    146.12 o 
   1   2   4       11.83       21.89      3.10 o 
   2   2   4     1941.58     1986.55     21.51 o 
   3   2   4       31.66       30.63      4.60 o 
   4   2   4        0.58        5.59      4.23 o 
   5   2   4        0.42        4.79      6.01 o 
  -7   3   4        5.64       -0.52      6.95 o 
  -6   3   4        8.24        2.96      6.67 o 
  -5   3   4        0.06        1.69      4.32 o 
  -4   3   4      142.92      141.02      7.80 o 
  -3   3   4        1.62        4.46      2.87 o 
  -2   3   4       21.07       37.06      3.85 o 
  -1   3   4      693.32      745.46     10.66 o 
   0   3   4      937.61     1103.76     32.65 o 
   1   3   4       13.63       12.87      2.87 o 
   2   3   4      143.30      127.02      6.95 o 
   3   3   4        0.00       -0.85      3.90 o 
   4   3   4        8.88        6.34      5.07 o 
   5   3   4       10.62       17.90      6.34 o 
  -6   4   4       23.61       24.80      6.91 o 
  -5   4   4       10.65       23.07      4.93 o 
  -4   4   4       15.42       17.80      5.73 o 
  -3   4   4       20.44       19.96      3.71 o 
  -2   4   4        8.45        9.58      3.19 o 
  -1   4   4      230.88      264.00      7.14 o 
   0   4   4     1237.97     1168.32     29.59 o 
   1   4   4     1040.52     1110.64     14.56 o 
   2   4   4      498.62      479.57     11.74 o 
   3   4   4       85.44       76.81      6.72 o 
   4   4   4       13.27       19.92      6.15 o 
   5   4   4        2.84       -6.11      6.11 o 
  -6   5   4       20.05       24.66      6.58 o 
  -5   5   4       40.31       45.80      6.44 o 
  -4   5   4       17.98       29.36      4.37 o 
  -3   5   4        0.02        5.12      3.24 o 
  -2   5   4      656.82      609.04     10.66 o 
  -1   5   4      407.80      384.17      8.93 o 
   0   5   4        9.24        6.36      4.42 o 
   1   5   4      640.47      766.78     12.26 o 
   2   5   4        3.82        1.36      3.29 o 
   3   5   4       59.67       67.36      6.06 o 
   4   5   4       13.80        7.94      5.36 o 
   5   5   4        2.19        8.46      4.89 o 
  -6   6   4       47.24       50.03      8.78 o 
  -5   6   4      321.50      288.66     12.40 o 
  -4   6   4        0.25       -4.32      4.32 o 
  -3   6   4      667.85      574.89     12.82 o 
  -2   6   4      615.21      640.32     11.27 o 
  -1   6   4      223.18      193.59      6.91 o 
   0   6   4      348.31      311.82     24.80 o 
   1   6   4     1547.20     1687.83     18.41 o 
   2   6   4      512.14      517.67     12.78 o 
   3   6   4       62.76       68.30      6.29 o 
   4   6   4       11.43       11.37      5.50 o 
   5   6   4        0.30        5.45      5.31 o 
  -6   7   4       34.56       33.92      7.05 o 
  -5   7   4       28.25       20.34      6.34 o 
  -4   7   4       18.11        7.66      4.79 o 
  -3   7   4       98.80       95.92      6.58 o 
  -2   7   4      104.34       95.08      5.54 o 
  -1   7   4       34.71       30.49      4.13 o 
   0   7   4       16.77       10.66      4.23 o 
   1   7   4      146.80      166.76      7.38 o 
   2   7   4      316.34      306.05     10.24 o 
   3   7   4        0.90       -0.89      4.98 o 
   4   7   4        9.63        0.00      5.50 o 
   5   7   4       14.48        6.91      6.72 o 
  -6   8   4       11.93       13.62      6.39 o 
  -5   8   4       45.16       45.75      6.91 o 
  -4   8   4       24.78       29.74      5.78 o 
  -3   8   4     1225.96     1237.43     18.04 o 
  -2   8   4      315.14      379.94     10.38 o 
  -1   8   4      946.19      888.03     13.34 o 
   0   8   4       73.14      155.87     21.07 o 
   1   8   4      196.55      212.47      7.99 o 
   2   8   4       47.76       33.31      5.26 o 
   3   8   4      830.48      848.66     18.32 o 
   4   8   4       24.59       27.57      6.58 o 
   5   8   4        8.83       25.23      6.48 o 
  -6   9   4        0.60       -2.77      5.78 o 
  -5   9   4        0.25        3.81      5.03 o 
  -4   9   4      177.64      192.36      9.63 o 
  -3   9   4       87.66       78.03      6.15 o 
  -2   9   4      171.12      164.13      7.19 o 
  -1   9   4      274.43      311.26      9.07 o 
   0   9   4        1.39        3.80      2.52 o 
   1   9   4       42.04       43.97      4.98 o 
   2   9   4      243.54      239.53      9.91 o 
   3   9   4      510.30      468.11     14.99 o 
   4   9   4       52.33       57.36      7.05 o 
   5   9   4        2.27       -1.93      6.53 o 
  -6  10   4       19.73       22.78      6.95 o 
  -5  10   4       40.93       50.26      6.76 o 
  -4  10   4      165.12      139.47      9.02 o 
  -3  10   4      846.90      790.18     15.22 o 
  -2  10   4        0.52        4.46      2.82 o 
  -1  10   4      487.98      480.14     11.42 o 
   0  10   4       16.66       16.17      4.79 o 
   1  10   4      241.07      261.98      9.16 o 
   2  10   4       25.31       29.88      5.36 o 
   3  10   4       50.40       36.08      7.14 o 
   4  10   4       11.83        3.24      6.11 o 
   5  10   4        0.01        6.34      4.93 o 
  -6  11   4       33.33       30.63      7.47 o 
  -5  11   4        0.86       -6.11      6.11 o 
  -4  11   4        5.13       10.48      4.70 o 
  -3  11   4      111.28       90.99      7.05 o 
  -2  11   4       23.06       28.14      4.13 o 
  -1  11   4        1.52        3.01      3.34 o 
   0  11   4       10.08        2.52      4.21 o 
   1  11   4        2.35       -2.02      3.71 o 
   2  11   4      447.85      461.91     13.44 o 
   3  11   4       58.84       51.25      7.23 o 
   4  11   4       22.55       21.61      6.34 o 
   5  11   4       12.84       11.46      6.58 o 
  -6  12   4        3.53       -3.48      7.00 o 
  -5  12   4      106.33      113.54      9.77 o 
  -4  12   4      132.57      146.66      9.07 o 
  -3  12   4      104.56      121.24      7.61 o 
  -2  12   4        3.22        5.54      3.57 o 
  -1  12   4       74.70       67.64      5.78 o 
   0  12   4        1.19       -3.28      3.28 o 
   1  12   4      173.32      171.79      8.27 o 
   2  12   4      154.24      156.99      8.55 o 
   3  12   4        8.02       15.83      5.07 o 
   4  12   4       11.84       24.43      6.67 o 
   5  12   4        3.62        6.67      6.44 o 
  -6  13   4        3.70       -4.09      6.72 o 
  -5  13   4       12.69        0.00      6.76 o 
  -4  13   4        0.59        2.21      4.65 o 
  -3  13   4      586.49      576.30     15.50 o 
  -2  13   4       74.84       67.64      6.20 o 
  -1  13   4      386.30      402.30     11.46 o 
   0  13   4        1.32       -5.49      8.95 o 
   1  13   4        1.09        2.25      3.71 o 
   2  13   4       87.29       82.16      7.14 o 
   3  13   4       10.96        3.01      5.31 o 
   4  13   4        3.32       13.29      5.64 o 
  -5  14   4       24.28       19.21      7.75 o 
  -4  14   4        6.50        6.48      5.59 o 
  -3  14   4       79.55       73.38      7.05 o 
  -2  14   4      539.10      600.25     15.08 o 
  -1  14   4        3.11        4.18      4.23 o 
   0  14   4      144.67      168.42      6.58 o 
   1  14   4       47.46       33.31      6.11 o 
   2  14   4        0.65       -5.03      5.03 o 
   3  14   4       75.64       89.21      8.36 o 
   4  14   4       52.24       51.20      7.66 o 
  -5  15   4      140.53      167.47     11.13 o 
  -4  15   4       48.74       45.28      6.95 o 
  -3  15   4       16.88       20.48      5.03 o 
  -2  15   4      231.11      198.24     10.10 o 
  -1  15   4       53.23       54.35      6.11 o 
   0  15   4       14.27      -23.39     23.39 o 
   1  15   4      429.80      452.99     13.53 o 
   2  15   4       35.94       46.69      6.15 o 
   3  15   4        0.64        3.24      5.31 o 
   4  15   4        2.90        5.68      6.58 o 
  -5  16   4        7.78        8.17      6.86 o 
  -4  16   4        0.26       -5.82      5.82 o 
  -3  16   4       17.33       24.85      5.26 o 
  -2  16   4        3.85        8.64      4.32 o 
  -1  16   4      112.65      122.14      7.80 o 
   0  16   4      467.86      485.84     12.26 o 
   1  16   4      114.84      119.98      8.97 o 
   2  16   4      111.94       97.76      8.74 o 
   3  16   4       16.69       24.15      6.44 o 
   4  16   4        0.91       13.72      6.44 o 
  -5  17   4       34.60       31.85      8.17 o 
  -4  17   4        3.39       -4.74      5.82 o 
  -3  17   4       26.57       25.37      6.29 o 
  -2  17   4        0.77        5.26      4.70 o 
  -1  17   4        0.44       -1.32      4.37 o 
   0  17   4      309.82      322.21     18.30 o 
   1  17   4      275.97      280.63     11.70 o 
   2  17   4        8.16       -0.80      6.15 o 
   3  17   4       18.29       12.82      7.56 o 
   4  17   4       11.34       26.96      7.23 o 
  -5  18   4       58.43       75.49      8.64 o 
  -4  18   4        0.85       -4.51      5.45 o 
  -3  18   4       25.75       39.60      6.58 o 
  -2  18   4       41.28       43.83      7.28 o 
  -1  18   4       45.36       54.07      6.25 o 
   0  18   4       32.84       15.45     28.75 o 
   1  18   4        0.26        1.50      5.78 o 
   2  18   4        4.16        8.60      5.73 o 
   3  18   4        7.74       11.51      5.54 o 
  -4  19   4        0.00        9.96      5.97 o 
  -3  19   4       12.34       15.31      5.78 o 
  -2  19   4      226.52      220.22     12.07 o 
  -1  19   4        3.29       -1.88      5.21 o 
   0  19   4        1.10        8.79      5.31 o 
   1  19   4       41.43       38.05      6.95 o 
   2  19   4        2.91       -6.29      6.29 o 
   3  19   4        7.00       -7.14      7.14 o 
  -4  20   4        7.32        2.49      6.72 o 
  -3  20   4       47.37       56.28      8.31 o 
  -2  20   4        1.80       -2.49      6.15 o 
  -1  20   4        5.58        7.19      5.54 o 
   0  20   4       13.29       17.74     10.83 o 
   1  20   4       27.88       28.89      7.05 o 
   2  20   4        0.09       -2.25      5.45 o 
   3  20   4       41.82       58.34      8.31 o 
  -4  21   4        1.50        6.72      6.62 o 
  -3  21   4       24.40       32.37      7.52 o 
  -2  21   4       47.49       42.00      6.95 o 
  -1  21   4       19.49       10.99      6.34 o 
   0  21   4       27.23       -3.39     19.28 o 
   1  21   4        0.32        8.41      5.73 o 
   2  21   4       15.15        8.55      6.67 o 
  -3  22   4        0.17       -1.50      6.20 o 
  -2  22   4        2.32       14.75      5.82 o 
  -1  22   4       37.50       36.12      7.28 o 
   0  22   4      142.82      151.82      8.14 o 
   1  22   4        0.87       -2.77      6.25 o 
   2  22   4       30.31       31.94      7.42 o 
  -3  23   4        9.41       17.62      6.91 o 
  -2  23   4       54.70       65.16      8.78 o 
  -1  23   4       11.06       18.37      6.39 o 
   0  23   4        8.75      -13.14     14.19 o 
   1  23   4        6.65       13.72      6.44 o 
   2  23   4       11.24       15.74      7.23 o 
  -2  24   4        6.08        4.60      6.58 o 
  -1  24   4        0.66        4.46      6.01 o 
   0  24   4        6.93        5.08      9.21 o 
   1  24   4       12.47       23.21      6.76 o 
  -1  25   4        2.41        2.11      6.25 o 
  -6   1   5        0.03        5.17      5.97 o 
  -5   1   5       61.72       50.92      6.62 o 
  -4   1   5       98.55       79.06      7.00 o 
  -3   1   5      895.53      833.39     14.23 o 
  -2   1   5      253.30      254.37      7.89 o 
  -1   1   5        8.48        5.82      2.16 o 
   0   1   5      133.51      163.09      4.62 o 
   1   1   5      758.09      710.55     12.82 o 
   2   1   5       52.25       55.76      4.98 o 
   3   1   5       60.84       62.34      6.48 o 
   4   1   5      110.08      112.22      8.64 o 
   5   1   5        4.06        5.64      6.29 o 
  -6   2   5        0.03        1.32      6.01 o 
  -5   2   5       17.59       19.26      5.78 o 
  -4   2   5       16.70        9.91      4.65 o 
  -3   2   5       66.54       58.34      5.07 o 
  -2   2   5      146.67      137.83      6.11 o 
  -1   2   5        9.52       10.62      2.82 o 
   0   2   5       15.32        6.86      1.81 o 
   1   2   5      224.04      241.31      8.31 o 
   2   2   5        1.23        5.78      3.52 o 
   3   2   5        3.97        5.87      3.95 o 
   4   2   5        1.02        0.38      5.40 o 
   5   2   5        0.22       -6.67      6.67 o 
  -6   3   5       59.75       95.45      8.22 o 
  -5   3   5       93.43       83.71      7.66 o 
  -4   3   5      427.42      443.68     12.54 o 
  -3   3   5      554.40      519.83     12.45 o 
  -2   3   5      393.94      445.94     10.43 o 
  -1   3   5      360.38      369.13      9.11 o 
   0   3   5      239.49      248.10     16.16 o 
   1   3   5       66.48       69.01      4.89 o 
   2   3   5      518.41      519.13     12.87 o 
   3   3   5       17.93       21.94      5.17 o 
   4   3   5        0.36        6.95      4.32 o 
   5   3   5        0.05        6.15      6.06 o 
  -6   4   5       14.88       16.21      5.97 o 
  -5   4   5        3.59        6.44      4.89 o 
  -4   4   5       13.86       15.69      4.13 o 
  -3   4   5       54.06       58.01      5.21 o 
  -2   4   5      966.21     1081.10     14.99 o 
  -1   4   5        2.44        6.76      3.10 o 
   0   4   5     1624.45     1721.90     63.84 o 
   1   4   5       19.40       24.24      3.90 o 
   2   4   5       31.16       29.22      4.93 o 
   3   4   5       50.33       41.29      6.34 o 
   4   4   5        2.85       -2.72      5.31 o 
   5   4   5       17.29        8.60      7.47 o 
  -6   5   5        5.41        7.09      5.92 o 
  -5   5   5       85.97       90.24      8.22 o 
  -4   5   5        9.84       13.34      4.18 o 
  -3   5   5      722.58      753.44     14.19 o 
  -2   5   5      272.55      228.49      7.99 o 
  -1   5   5     2413.51     2762.26     23.21 o 
   0   5   5     1392.74     1401.11     53.43 o 
   1   5   5      198.70      173.90      7.56 o 
   2   5   5        1.48        0.00      3.90 o 
   3   5   5      182.08      168.60      9.54 o 
   4   5   5       76.73       84.23      8.41 o 
   5   5   5        0.81        2.40      5.87 o 
  -6   6   5        0.14       11.23      5.92 o 
  -5   6   5       38.20       33.21      6.81 o 
  -4   6   5       13.68        9.07      4.51 o 
  -3   6   5      211.03      240.19      9.25 o 
  -2   6   5        0.00        4.32      2.63 o 
  -1   6   5      449.05      517.95     11.23 o 
   0   6   5        4.43        4.15      2.22 o 
   1   6   5       75.86       73.80      5.54 o 
   2   6   5       55.45       58.91      6.20 o 
   3   6   5        5.16        3.29      5.03 o 
   4   6   5        0.35        1.22      5.54 o 
   5   6   5        2.41        0.47      6.34 o 
  -6   7   5        4.34        0.00      6.34 o 
  -5   7   5        7.74        4.51      5.31 o 
  -4   7   5       35.80       31.05      5.87 o 
  -3   7   5      206.11      225.39      9.11 o 
  -2   7   5       55.80       73.99      5.31 o 
  -1   7   5        7.62       -2.68      2.82 o 
   0   7   5       11.03       16.26      2.87 o 
   1   7   5       22.99       17.10      4.27 o 
   2   7   5      146.49      154.08      8.36 o 
   3   7   5        7.89       12.50      5.36 o 
   4   7   5        0.22       -0.80      5.26 o 
   5   7   5        0.76        0.99      6.11 o 
  -6   8   5        1.65       -3.71      5.97 o 
  -5   8   5        0.15       -1.55      5.26 o 
  -4   8   5       67.22       65.81      6.76 o 
  -3   8   5       39.73       55.38      5.45 o 
  -2   8   5       19.13       19.21      4.09 o 
  -1   8   5       13.92       15.50      3.57 o 
   0   8   5     1425.39     1401.50     97.03 o 
   1   8   5        1.30       12.87      3.52 o 
   2   8   5      202.26      184.33      8.97 o 
   3   8   5      150.01      145.30     10.10 o 
   4   8   5       10.81        5.82      6.48 o 
   5   8   5        2.00       -2.54      6.06 o 
  -6   9   5        3.28       -6.34      6.34 o 
  -5   9   5       21.69       21.28      5.73 o 
  -4   9   5      728.00      691.15     17.38 o 
  -3   9   5       98.12      110.16      6.81 o 
  -2   9   5      324.10      276.17      9.54 o 
  -1   9   5      520.61      482.30     11.70 o 
   0   9   5      210.82      179.67      5.61 o 
   1   9   5      604.08      632.10     14.33 o 
   2   9   5      248.77      254.75     10.62 o 
   3   9   5      251.82      249.82     12.21 o 
   4   9   5        0.13        1.27      5.78 o 
   5   9   5        1.22        0.52      7.00 o 
  -6  10   5        0.34       -4.84      5.59 o 
  -5  10   5        6.84       -3.24      6.34 o 
  -4  10   5       62.60       76.99      7.23 o 
  -3  10   5       88.71       92.92      7.00 o 
  -2  10   5       97.52       97.80      6.44 o 
  -1  10   5      435.49      494.14     12.03 o 
   0  10   5       48.77       50.10      7.07 o 
   1  10   5        0.66        1.36      3.57 o 
   2  10   5       97.87      110.96      8.03 o 
   3  10   5        0.95       -0.38      6.29 o 
   4  10   5        0.69       -6.11      6.20 o 
   5  10   5        0.20       -7.19      7.19 o 
  -6  11   5        0.03       15.36      5.45 o 
  -5  11   5       72.11       85.92      8.78 o 
  -4  11   5      240.77      219.89     11.23 o 
  -3  11   5        0.01       -1.50      4.37 o 
  -2  11   5      142.30      121.06      7.05 o 
  -1  11   5      100.71      104.66      6.62 o 
   0  11   5      163.07      165.54      5.68 o 
   1  11   5        0.40       -4.13      4.13 o 
   2  11   5      503.48      523.54     15.08 o 
   3  11   5       14.47       14.00      5.87 o 
   4  11   5       39.90       21.56      7.61 o 
  -6  12   5        9.67        2.02      7.00 o 
  -5  12   5       18.70        5.17      6.91 o 
  -4  12   5       90.87       90.47      8.03 o 
  -3  12   5      344.88      310.88     12.17 o 
  -2  12   5      279.96      253.43     10.48 o 
  -1  12   5       37.35       50.73      5.26 o 
   0  12   5      239.15      244.87     11.56 o 
   1  12   5       54.45       50.59      6.29 o 
   2  12   5      332.64      322.11     13.11 o 
   3  12   5       74.92       53.69      8.08 o 
   4  12   5       32.12       35.56      7.66 o 
  -6  13   5        0.03       -6.01      6.01 o 
  -5  13   5      201.46      208.15     12.31 o 
  -4  13   5       18.50       20.53      5.73 o 
  -3  13   5      332.11      319.67     12.17 o 
  -2  13   5      818.18      827.47     17.66 o 
  -1  13   5      126.60      123.31      7.61 o 
   0  13   5      257.74      254.80     11.63 o 
   1  13   5     1129.50     1280.93     21.56 o 
   2  13   5       51.36       46.04      6.53 o 
   3  13   5       86.87       82.44      8.74 o 
   4  13   5       62.98       46.65      9.58 o 
  -5  14   5        0.02        2.30      6.25 o 
  -4  14   5        4.88        3.57      5.78 o 
  -3  14   5        2.92        0.00      4.74 o 
  -2  14   5      327.50      306.47     12.45 o 
  -1  14   5      193.12      206.18      9.21 o 
   0  14   5        0.04        0.27      4.13 o 
   1  14   5      156.24      176.91      9.77 o 
   2  14   5        0.11        2.91      4.89 o 
   3  14   5       17.98       13.06      6.20 o 
   4  14   5        0.02        3.95      7.23 o 
  -5  15   5        1.71        4.27      6.53 o 
  -4  15   5        3.79        9.49      5.59 o 
  -3  15   5       12.19       13.86      4.84 o 
  -2  15   5       37.39       32.79      6.76 o 
  -1  15   5       50.29       42.65      6.58 o 
   0  15   5       16.98        5.50      8.43 o 
   1  15   5        5.37        4.51      4.93 o 
   2  15   5       30.65       38.00      6.62 o 
   3  15   5        0.10        0.42      6.06 o 
   4  15   5        2.72       -3.05      6.58 o 
  -5  16   5       10.42        8.88      6.81 o 
  -4  16   5       94.14       89.35      9.11 o 
  -3  16   5        8.43       11.88      5.07 o 
  -2  16   5       27.81       28.56      5.87 o 
  -1  16   5      188.89      191.80     10.05 o 
   0  16   5      358.22      350.98     23.82 o 
   1  16   5       97.35      100.76      8.36 o 
   2  16   5        0.78       12.82      4.93 o 
   3  16   5       13.50        9.54      5.97 o 
   4  16   5        3.78        1.03      7.28 o 
  -5  17   5       26.25       25.51      7.66 o 
  -4  17   5       16.76       19.73      7.05 o 
  -3  17   5       14.25       16.49      5.73 o 
  -2  17   5      415.17      400.84     14.70 o 
  -1  17   5       46.16       42.98      6.39 o 
   0  17   5       42.29       43.52      5.52 o 
   1  17   5       96.19      125.57      9.44 o 
   2  17   5        2.98        5.87      5.50 o 
   3  17   5       29.34       37.39      7.70 o 
  -4  18   5       22.94       23.86      6.81 o 
  -3  18   5       28.82       31.19      6.72 o 
  -2  18   5        2.77       13.29      5.03 o 
  -1  18   5        0.40       -5.40      5.40 o 
   0  18   5        3.58        3.91      4.39 o 
   1  18   5       44.18       47.12      7.47 o 
   2  18   5        6.41        9.68      5.97 o 
   3  18   5        0.47        2.44      5.36 o 
  -4  19   5       10.45        5.36      7.05 o 
  -3  19   5       13.55       17.66      6.58 o 
  -2  19   5       12.13       24.76      7.23 o 
  -1  19   5      110.40       93.81      8.55 o 
   0  19   5        4.62       -6.43      9.25 o 
   1  19   5        6.68       19.07      6.53 o 
   2  19   5        1.92        3.66      6.29 o 
   3  19   5        0.94       -5.82      5.82 o 
  -4  20   5       32.88       50.92      6.91 o 
  -3  20   5       22.98       26.87      5.87 o 
  -2  20   5        1.93        5.64      5.73 o 
  -1  20   5       72.61       82.54      8.36 o 
   0  20   5       59.22       69.55      6.46 o 
   1  20   5       12.20        9.82      6.25 o 
   2  20   5       10.06       -0.94      7.23 o 
  -3  21   5       28.09       24.33      6.86 o 
  -2  21   5       96.81      116.55     10.29 o 
  -1  21   5        0.43        6.67      4.93 o 
   0  21   5        0.15       -6.72      6.72 o 
   1  21   5        2.81       -2.35      6.48 o 
   2  21   5        9.64       11.09      6.48 o 
  -3  22   5        1.27       -2.02      6.29 o 
  -2  22   5        5.15        8.64      6.11 o 
  -1  22   5        5.40        6.53      6.11 o 
   0  22   5        0.18       -4.96      4.96 o 
   1  22   5        7.66        6.39      6.62 o 
  -2  23   5        7.14        8.60      6.53 o 
  -1  23   5        4.50        7.89      5.87 o 
   0  23   5        2.50        2.80      4.88 o 
   1  23   5        2.85       -2.58      7.70 o 
  -1  24   5       54.28       61.68      9.58 o 
   0  24   5       12.52        7.74      4.59 o 
  -6   0   6       76.66       75.11      8.46 o 
  -5   0   6      403.58      441.71     14.99 o 
  -4   0   6       35.99       48.15      5.21 o 
  -3   0   6      353.23      282.37     11.32 o 
  -2   0   6       77.88       76.81      5.31 o 
  -1   0   6      145.29      123.92      6.34 o 
   0   0   6      211.55      220.12      6.46 o 
   1   0   6      206.94      206.22      8.41 o 
   2   0   6       81.72       69.85      6.81 o 
   3   0   6       82.46       70.09      6.62 o 
   4   0   6        2.35       -6.20      6.20 o 
   5   0   6        0.51       12.73      6.11 o 
  -6   1   6        6.25        2.68      6.15 o 
  -5   1   6        4.96        5.87      5.54 o 
  -4   1   6       40.66       41.57      5.21 o 
  -3   1   6        6.23       13.25      4.09 o 
  -2   1   6       18.65       16.21      3.71 o 
  -1   1   6        0.53       -0.42      2.91 o 
   0   1   6        6.53        4.67      2.74 o 
   1   1   6      569.07      574.32     13.62 o 
   2   1   6        1.69        3.48      3.81 o 
   3   1   6       31.70       31.99      5.45 o 
   4   1   6        8.45        5.07      5.92 o 
   5   1   6        5.25       10.71      6.67 o 
  -6   2   6        7.02        3.57      6.11 o 
  -5   2   6       70.30       81.13      7.84 o 
  -4   2   6        0.04        0.28      3.66 o 
  -3   2   6        0.19        3.85      3.71 o 
  -2   2   6      147.56      131.30      6.48 o 
  -1   2   6     1095.65     1104.77     15.50 o 
   0   2   6        0.47        1.91      2.63 o 
   1   2   6       19.71       19.87      4.04 o 
   2   2   6      132.59      136.56      7.75 o 
   3   2   6       11.39        6.29      4.60 o 
   4   2   6       24.65       18.60      7.00 o 
   5   2   6       24.92       40.87      7.75 o 
  -6   3   6        0.76       -6.01      6.01 o 
  -5   3   6       26.47       31.61      6.25 o 
  -4   3   6        2.35        8.31      3.90 o 
  -3   3   6      119.84       97.90      7.80 o 
  -2   3   6       19.22       25.04      4.09 o 
  -1   3   6      372.44      358.66     10.33 o 
   0   3   6      582.43      622.62     25.53 o 
   1   3   6       56.12       53.97      5.50 o 
   2   3   6        8.70       11.42      4.51 o 
   3   3   6       37.14       30.30      7.66 o 
   4   3   6        0.94        9.82      5.40 o 
   5   3   6        0.02        1.55      6.48 o 
  -6   4   6        3.96       12.68      6.06 o 
  -5   4   6       48.92       59.00      6.76 o 
  -4   4   6       81.84       73.75      6.53 o 
  -3   4   6       87.24       71.36      6.39 o 
  -2   4   6      374.15      317.46     10.01 o 
  -1   4   6      590.90      544.59     12.21 o 
   0   4   6      397.96      427.84     13.69 o 
   1   4   6      189.25      185.51      8.17 o 
   2   4   6       48.81       57.08      5.82 o 
   3   4   6        5.71        6.06      5.31 o 
   4   4   6        0.01        0.42      5.78 o 
   5   4   6        0.01        2.58      6.58 o 
  -6   5   6        0.17        0.94      5.97 o 
  -5   5   6       14.50       19.03      5.45 o 
  -4   5   6       76.53       82.02      7.14 o 
  -3   5   6       14.31       19.68      4.27 o 
  -2   5   6       82.38       71.21      5.64 o 
  -1   5   6      282.96      300.17      9.49 o 
   0   5   6        0.18       11.58     23.25 o 
   1   5   6        0.02        0.00      3.71 o 
   2   5   6        9.83        7.56      4.79 o 
   3   5   6       32.18       27.10      6.15 o 
   4   5   6       48.89       49.14      7.28 o 
   5   5   6        4.48       -5.21      7.14 o 
  -6   6   6        0.00        6.95      5.97 o 
  -5   6   6       60.61       69.66      7.80 o 
  -4   6   6       26.43       27.57      5.59 o 
  -3   6   6      342.78      332.40     10.99 o 
  -2   6   6      354.31      355.56     10.71 o 
  -1   6   6       67.62       59.61      5.17 o 
   0   6   6       21.49       58.49     26.17 o 
   1   6   6       35.77       38.10      5.40 o 
   2   6   6      309.61      307.88     11.65 o 
   3   6   6       23.87       10.66      5.92 o 
   4   6   6       74.26       77.60      9.21 o 
  -6   7   6       19.80       15.08      6.58 o 
  -5   7   6       30.48       31.57      6.34 o 
  -4   7   6        1.55        3.99      4.46 o 
  -3   7   6       43.59       49.28      5.54 o 
  -2   7   6      129.74      119.88      7.05 o 
  -1   7   6       74.89       67.60      5.17 o 
   0   7   6       25.53       24.33      2.94 o 
   1   7   6       16.38       23.86      4.32 o 
   2   7   6      213.82      222.38      9.96 o 
   3   7   6       21.64       24.00      6.34 o 
   4   7   6        2.46       -4.46      6.62 o 
  -6   8   6       23.55       23.02      7.14 o 
  -5   8   6        0.21       -1.60      5.36 o 
  -4   8   6      368.10      393.75     13.44 o 
  -3   8   6      157.58      154.08      8.50 o 
  -2   8   6      309.54      347.76     10.71 o 
  -1   8   6       86.04      112.60      6.39 o 
   0   8   6      117.80      133.41      4.95 o 
   1   8   6       34.78       35.47      5.26 o 
   2   8   6       28.78       29.36      5.92 o 
   3   8   6       97.42       97.90      9.07 o 
   4   8   6       22.78       18.27      7.38 o 
  -6   9   6        4.64        5.87      5.87 o 
  -5   9   6       24.34       33.40      5.92 o 
  -4   9   6        4.70       -3.85      5.64 o 
  -3   9   6      253.86      210.92     10.15 o 
  -2   9   6       67.32       61.21      5.73 o 
  -1   9   6      152.00      142.15      7.42 o 
   0   9   6        3.24        9.34      3.58 o 
   1   9   6       85.46      105.08      7.28 o 
   2   9   6       83.03       80.00      7.66 o 
   3   9   6      277.20      268.47     13.15 o 
   4   9   6        0.08       -5.12      5.64 o 
  -6  10   6        0.57       -6.20      6.20 o 
  -5  10   6        1.54        8.03      5.40 o 
  -4  10   6      279.34      287.63     12.50 o 
  -3  10   6        0.12        2.21      3.95 o 
  -2  10   6      229.57      254.14     10.01 o 
  -1  10   6      119.59      147.32      7.52 o 
   0  10   6       11.61        8.56      4.12 o 
   1  10   6       58.21       82.91      6.91 o 
   2  10   6      603.54      699.84     17.90 o 
   3  10   6       22.95       25.88      7.23 o 
   4  10   6       15.77       21.47      6.53 o 
  -6  11   6        4.10       -7.19      7.19 o 
  -5  11   6        0.09        0.42      5.64 o 
  -4  11   6        0.75        7.47      5.12 o 
  -3  11   6       69.40       68.58      6.34 o 
  -2  11   6        3.67        3.90      4.27 o 
  -1  11   6      108.65       95.69      6.91 o 
   0  11   6       38.71       54.62      4.60 o 
   1  11   6        0.06       -4.56      4.56 o 
   2  11   6      319.86      356.26     13.62 o 
   3  11   6       38.48       27.06      7.14 o 
   4  11   6        1.41        8.31      5.31 o 
  -6  12   6        1.73        4.18      6.58 o 
  -5  12   6       20.71       14.80      6.72 o 
  -4  12   6        0.02       -2.30      5.59 o 
  -3  12   6      243.36      223.84     10.52 o 
  -2  12   6       71.30       76.05      6.67 o 
  -1  12   6        0.06        2.72      3.95 o 
   0  12   6        2.99       -4.44      4.63 o 
   1  12   6       34.56       24.90      6.11 o 
   2  12   6        1.04        4.46      5.40 o 
   3  12   6       42.27       21.05      7.14 o 
   4  12   6        7.10       16.54      7.00 o 
  -5  13   6       34.11       43.41      7.70 o 
  -4  13   6       57.92       48.53      7.80 o 
  -3  13   6        8.34        7.47      5.40 o 
  -2  13   6        0.48       -4.79      4.79 o 
  -1  13   6       55.76       58.20      6.53 o 
   0  13   6       95.38       92.19      5.48 o 
   1  13   6       43.24       44.02      6.44 o 
   2  13   6       35.18       42.94      7.00 o 
   3  13   6        4.47        0.89      5.87 o 
   4  13   6        5.54       14.42      6.25 o 
  -5  14   6       12.22       12.40      6.53 o 
  -4  14   6       25.57       35.80      7.00 o 
  -3  14   6       11.71        6.34      4.79 o 
  -2  14   6       34.58       39.51      6.15 o 
  -1  14   6      296.48      289.18     11.84 o 
   0  14   6        0.39        1.54      3.76 o 
   1  14   6      283.42      290.26     12.45 o 
   2  14   6        2.47       10.48      5.36 o 
   3  14   6       44.23       43.97      8.69 o 
  -5  15   6        0.67        0.00      6.39 o 
  -4  15   6       68.59       62.29      8.08 o 
  -3  15   6       71.57       63.32      7.75 o 
  -2  15   6      235.23      216.60     10.90 o 
  -1  15   6        0.08       -4.18      5.64 o 
   0  15   6       68.60       87.74     11.25 o 
   1  15   6        3.70        7.19      5.36 o 
   2  15   6       10.99       15.50      5.54 o 
   3  15   6        0.95        1.41      5.87 o 
  -5  16   6        5.38        1.03      6.29 o 
  -4  16   6       47.77       53.51      7.47 o 
  -3  16   6       21.28       27.62      6.15 o 
  -2  16   6      188.59      183.44     10.33 o 
  -1  16   6       85.27      118.61      8.60 o 
   0  16   6        9.97       14.04      6.18 o 
   1  16   6        5.64       -4.37      6.48 o 
   2  16   6       13.40       21.37      6.06 o 
   3  16   6        3.25       -0.99      6.86 o 
  -4  17   6       24.87       16.39      6.95 o 
  -3  17   6       17.49       29.74      5.59 o 
  -2  17   6      299.04      270.34     12.82 o 
  -1  17   6      296.31      304.26     13.44 o 
   0  17   6      117.21      113.20      6.40 o 
   1  17   6       37.56       38.19      7.99 o 
   2  17   6        2.19        3.62      5.92 o 
   3  17   6        9.88       12.73      6.95 o 
  -4  18   6        6.44        6.34      6.76 o 
  -3  18   6       13.39        8.88      5.97 o 
  -2  18   6       16.61       24.57      6.29 o 
  -1  18   6       87.72      103.53      9.02 o 
   0  18   6        1.31        0.68      4.04 o 
   1  18   6       86.27      117.86     10.33 o 
   2  18   6        0.19       -6.34      6.34 o 
  -4  19   6       25.51       23.35      7.75 o 
  -3  19   6        2.56        5.12      5.68 o 
  -2  19   6        0.04       -5.26      6.25 o 
  -1  19   6        9.04        0.42      5.82 o 
   0  19   6       19.29       15.56     14.70 o 
   1  19   6       45.37       44.20      8.13 o 
   2  19   6        0.00        4.46      5.50 o 
  -3  20   6        0.33       -4.37      6.01 o 
  -2  20   6        0.40       11.04      5.17 o 
  -1  20   6        1.31       -0.89      5.87 o 
   0  20   6       58.26       55.42      6.63 o 
   1  20   6        3.77        1.93      6.48 o 
   2  20   6        4.61        3.10      6.91 o 
  -3  21   6       28.45       31.52      6.62 o 
  -2  21   6        0.38        2.91      6.15 o 
  -1  21   6        0.06       14.14      6.01 o 
   0  21   6       16.83       12.95      8.83 o 
   1  21   6        0.71        3.99      6.53 o 
  -2  22   6        0.00        3.52      5.26 o 
  -1  22   6       10.07       12.35      7.19 o 
   0  22   6        5.09       -2.12      4.83 o 
   1  22   6       74.37      116.12     10.90 o 
  -1  23   6        0.00       -0.52      6.20 o 
  -6   1   7       25.47       40.07      8.03 o 
  -5   1   7        1.05       -6.11      6.11 o 
  -4   1   7       41.54       41.39      5.59 o 
  -3   1   7      458.90      481.50     13.25 o 
  -2   1   7      136.22      136.84      7.33 o 
  -1   1   7      127.83      134.02      6.76 o 
   0   1   7      211.96      190.92      6.72 o 
   1   1   7       88.98      101.37      6.81 o 
   2   1   7        0.27       -3.34      4.56 o 
   3   1   7        0.01       -4.89      4.89 o 
   4   1   7        9.16        8.83      5.73 o 
  -6   2   7       18.12       12.17      6.62 o 
  -5   2   7       16.24       11.37      6.39 o 
  -4   2   7       78.60       68.21      7.05 o 
  -3   2   7       10.23       10.38      4.79 o 
  -2   2   7        0.15       -3.66      3.66 o 
  -1   2   7      307.90      299.19      9.86 o 
   0   2   7       50.70       56.24      4.04 o 
   1   2   7       95.53       91.09      7.09 o 
   2   2   7      144.91      129.79      8.55 o 
   3   2   7       19.28       21.23      5.87 o 
   4   2   7        0.37       -6.15      6.15 o 
  -6   3   7        2.85        6.58      5.54 o 
  -5   3   7       15.16        3.57      5.78 o 
  -4   3   7       54.67       44.96      6.58 o 
  -3   3   7      132.52      136.28      7.99 o 
  -2   3   7        3.66       -1.32      3.99 o 
  -1   3   7       89.62       86.29      6.34 o 
   0   3   7      164.62      172.91      8.08 o 
   1   3   7       78.11       75.72      6.58 o 
   2   3   7       77.57       77.56      7.00 o 
   3   3   7        5.78        3.57      5.17 o 
   4   3   7        7.08        1.41      5.92 o 
  -6   4   7        6.06        7.56      5.87 o 
  -5   4   7       35.62       46.74      5.82 o 
  -4   4   7       14.86        3.76      4.70 o 
  -3   4   7      247.08      211.53      9.72 o 
  -2   4   7       27.54       32.13      4.70 o 
  -1   4   7       65.48       67.93      5.68 o 
   0   4   7      159.01      144.51      5.76 o 
   1   4   7       89.86       77.46      6.53 o 
   2   4   7       53.71       61.54      7.28 o 
   3   4   7       34.80       23.16      6.95 o 
   4   4   7        0.09        4.74      5.78 o 
  -6   5   7       11.32       19.17      5.45 o 
  -5   5   7        0.27        2.44      4.84 o 
  -4   5   7        0.02        0.33      3.99 o 
  -3   5   7      618.21      616.84     15.41 o 
  -2   5   7      245.84      239.81      9.54 o 
  -1   5   7       10.63        9.77      3.90 o 
   0   5   7       39.79       36.90      4.09 o 
   1   5   7       13.93       21.09      4.65 o 
   2   5   7        7.17        4.84      5.03 o 
   3   5   7       10.46        8.08      6.15 o 
   4   5   7        1.43        0.00      6.34 o 
  -6   6   7       11.18       11.65      7.05 o 
  -5   6   7        0.01       -5.21      5.21 o 
  -4   6   7      126.70      106.12      8.64 o 
  -3   6   7      216.77      210.03     10.05 o 
  -2   6   7      241.82      227.03      9.11 o 
  -1   6   7      234.61      225.20      8.83 o 
   0   6   7       81.51       71.37      7.61 o 
   1   6   7        6.61        1.22      4.32 o 
   2   6   7       74.04       81.55      7.94 o 
   3   6   7       34.35       31.24      7.05 o 
   4   6   7       28.21       12.64      7.05 o 
  -6   7   7       16.01       10.33      6.86 o 
  -5   7   7       18.08       21.33      5.45 o 
  -4   7   7        0.04       -3.24      4.93 o 
  -3   7   7      324.08      340.53     11.88 o 
  -2   7   7       22.67       24.24      4.65 o 
  -1   7   7       75.36       85.40      6.44 o 
   0   7   7      459.45      463.26     30.16 o 
   1   7   7       67.00       73.19      6.53 o 
   2   7   7        3.71        4.32      5.50 o 
   3   7   7       78.66       59.38      8.36 o 
   4   7   7       17.33       15.74      7.66 o 
  -6   8   7       11.02       12.50      6.53 o 
  -5   8   7        1.62        9.40      5.40 o 
  -4   8   7        2.69        8.46      4.74 o 
  -3   8   7       10.06       12.31      5.54 o 
  -2   8   7       54.96       41.67      5.40 o 
  -1   8   7       39.71       30.30      4.65 o 
   0   8   7       24.22       17.21      3.39 o 
   1   8   7       12.72        7.14      5.07 o 
   2   8   7       75.68       87.52      8.50 o 
   3   8   7       23.99       29.45      7.33 o 
   4   8   7        3.19       -3.01      6.72 o 
  -6   9   7       21.92       17.33      8.17 o 
  -5   9   7        9.16       -3.95      6.29 o 
  -4   9   7      134.42      145.25      9.40 o 
  -3   9   7       14.17       20.72      4.42 o 
  -2   9   7       48.84       55.10      6.34 o 
  -1   9   7       56.05       77.70      6.44 o 
   0   9   7       17.53       19.01      3.89 o 
   1   9   7       43.58       52.52      6.62 o 
   2   9   7        2.47       10.95      5.82 o 
   3   9   7       12.19       20.06      6.62 o 
   4   9   7        3.84       -4.09      6.34 o 
  -6  10   7        2.38        4.18      5.59 o 
  -5  10   7        4.43       -3.15      5.97 o 
  -4  10   7      115.31       88.46      8.88 o 
  -3  10   7       33.81       33.49      5.82 o 
  -2  10   7        0.59        4.46      3.95 o 
  -1  10   7      104.22      110.44      7.70 o 
   0  10   7       20.60       13.00      3.55 o 
   1  10   7      251.49      261.00     11.46 o 
   2  10   7       11.30        9.30      6.11 o 
   3  10   7       13.24        6.25      7.47 o 
   4  10   7        3.03       -6.58      6.58 o 
  -5  11   7       11.01        7.33      5.92 o 
  -4  11   7       28.11       22.41      6.76 o 
  -3  11   7       22.14       21.09      5.26 o 
  -2  11   7        8.05        1.97      4.79 o 
  -1  11   7       43.43       52.94      6.44 o 
   0  11   7       28.07       31.76     12.61 o 
   1  11   7       39.38       40.82      6.86 o 
   2  11   7       89.24      106.07      8.55 o 
   3  11   7        8.34       16.49      5.92 o 
  -5  12   7        3.20        6.11      5.92 o 
  -4  12   7       12.18       16.54      6.39 o 
  -3  12   7       96.85       80.47      8.03 o 
  -2  12   7       40.48       38.66      5.87 o 
  -1  12   7        0.38        0.00      4.65 o 
   0  12   7       91.85       99.64      7.47 o 
   1  12   7        1.51       -2.96      5.12 o 
   2  12   7       49.27       77.27      8.03 o 
   3  12   7        2.71       12.73      6.15 o 
  -5  13   7        0.07        9.68      5.21 o 
  -4  13   7       13.93       18.79      6.29 o 
  -3  13   7       19.02       30.02      6.11 o 
  -2  13   7       14.58       12.21      4.89 o 
  -1  13   7       55.25       63.89      6.95 o 
   0  13   7        7.09       23.75      6.32 o 
   1  13   7        3.94        3.85      5.17 o 
   2  13   7        1.66       13.25      5.36 o 
   3  13   7        0.96        8.22      6.25 o 
  -5  14   7        4.52        2.49      6.11 o 
  -4  14   7        0.60        4.42      5.59 o 
  -3  14   7       19.30       12.40      5.31 o 
  -2  14   7       82.64       83.99      8.13 o 
  -1  14   7       10.33       20.53      5.12 o 
   0  14   7       39.21       30.04      4.56 o 
   1  14   7       84.98       76.95      8.55 o 
   2  14   7        0.16        1.79      5.82 o 
   3  14   7        7.89        6.48      7.05 o 
  -5  15   7        0.96       -1.03      6.15 o 
  -4  15   7       33.62       34.81      7.33 o 
  -3  15   7       40.69       38.75      6.81 o 
  -2  15   7      114.42      111.99      8.60 o 
  -1  15   7      155.91      152.86     10.15 o 
   0  15   7        0.02       -0.26      4.25 o 
   1  15   7        1.76        4.60      6.01 o 
   2  15   7       12.51       23.39      6.39 o 
   3  15   7        0.35        6.72      6.20 o 
  -4  16   7       26.41        1.41      7.61 o 
  -3  16   7        0.33       -3.90      5.36 o 
  -2  16   7       33.83       31.52      7.14 o 
  -1  16   7       74.54       97.76      8.36 o 
   0  16   7       28.57       30.08      4.59 o 
   1  16   7        3.35       10.01      5.31 o 
   2  16   7        7.27       14.28      6.06 o 
  -4  17   7        2.08       -5.45      6.62 o 
  -3  17   7       15.80       20.34      6.81 o 
  -2  17   7        0.70       11.98      5.12 o 
  -1  17   7        0.47       -1.27      5.92 o 
   0  17   7        0.48       -1.50      4.47 o 
   1  17   7       24.00       14.52      6.48 o 
   2  17   7        4.83       12.82      6.20 o 
  -4  18   7        1.59        9.21      5.87 o 
  -3  18   7       68.58       71.68      8.27 o 
  -2  18   7       22.40       17.01      6.15 o 
  -1  18   7        5.17       -1.32      5.92 o 
   0  18   7        0.54        2.40      4.40 o 
   1  18   7        2.30        3.76      5.73 o 
   2  18   7        4.25       11.27      5.87 o 
  -3  19   7       24.80       27.06      6.86 o 
  -2  19   7      114.67      115.94     10.57 o 
  -1  19   7       12.85        7.80      5.73 o 
   0  19   7       21.05       40.13      5.31 o 
   1  19   7        0.36        1.97      6.01 o 
  -3  20   7        0.15       11.27      6.11 o 
  -2  20   7       13.82        9.30      6.48 o 
  -1  20   7       37.08       36.55      8.31 o 
   0  20   7       34.62       53.08      7.61 o 
   1  20   7        2.10       -4.13      7.52 o 
  -2  21   7       16.18       18.93      6.76 o 
  -1  21   7        2.68        8.55      5.87 o 
   0  21   7        0.03       -0.27      4.72 o 
  -6   0   8        6.76        3.43      6.81 o 
  -5   0   8       15.27        7.99      6.44 o 
  -4   0   8      189.78      208.24     11.13 o 
  -3   0   8       52.31       65.01      5.92 o 
  -2   0   8       44.37       44.06      6.15 o 
  -1   0   8      154.25      137.17      8.08 o 
   0   0   8      162.46      169.36      6.59 o 
   1   0   8        0.12        2.30      4.46 o 
   2   0   8      129.86      146.47      9.77 o 
   3   0   8        0.01        2.21      5.78 o 
   4   0   8       14.31        9.77      7.14 o 
  -6   1   8        9.44       11.79      6.91 o 
  -5   1   8        6.38        2.54      5.26 o 
  -4   1   8        9.46       14.89      5.45 o 
  -3   1   8       56.27       51.25      5.92 o 
  -2   1   8      326.74      312.29     11.18 o 
  -1   1   8      125.91      100.10      7.42 o 
   0   1   8        4.31        6.91      5.92 o 
   1   1   8       37.17       32.60      5.12 o 
   2   1   8        1.98        3.01      5.12 o 
   3   1   8       12.11       15.36      6.06 o 
   4   1   8        0.65       -6.72      7.09 o 
  -6   2   8        8.93       12.82      6.34 o 
  -5   2   8      105.28       90.24      9.44 o 
  -4   2   8       48.59       58.06      6.67 o 
  -3   2   8       94.66       92.07      7.70 o 
  -2   2   8     1402.96     1373.14     21.14 o 
  -1   2   8      195.25      163.52      8.74 o 
   0   2   8      198.07      209.06     12.71 o 
   1   2   8      193.02      166.15      9.44 o 
   2   2   8        4.45       12.92      5.21 o 
   3   2   8        1.40        7.05      5.97 o 
   4   2   8       25.47       19.12      7.42 o 
  -6   3   8        0.04       11.42      5.40 o 
  -5   3   8       19.80       22.08      6.39 o 
  -4   3   8        0.01       -3.66      4.70 o 
  -3   3   8      415.86      401.74     13.29 o 
  -2   3   8        1.86       -4.89      4.89 o 
  -1   3   8        4.45        8.60      3.57 o 
   0   3   8       59.38       68.16      4.79 o 
   1   3   8       21.65       25.98      5.54 o 
   2   3   8       19.88       18.37      6.58 o 
   3   3   8       11.40        4.89      6.58 o 
   4   3   8        1.56       -3.10      6.72 o 
  -6   4   8       10.12       27.48      7.38 o 
  -5   4   8        2.42        3.43      5.68 o 
  -4   4   8      211.24      259.59     11.51 o 
  -3   4   8        0.09        0.66      4.84 o 
  -2   4   8       21.69       19.96      5.78 o 
  -1   4   8      114.63      122.75      8.13 o 
   0   4   8      120.43      140.83      7.38 o 
   1   4   8       23.79       23.21      5.59 o 
   2   4   8       54.20       50.26      8.13 o 
   3   4   8        0.11       -6.25      6.25 o 
   4   4   8        0.02        1.55      6.86 o 
  -6   5   8        0.09       11.60      5.92 o 
  -5   5   8       28.62       35.51      6.62 o 
  -4   5   8       80.35       56.56      7.80 o 
  -3   5   8       57.22       53.83      7.42 o 
  -2   5   8        3.07        4.37      3.99 o 
  -1   5   8       41.31       36.12      4.79 o 
   0   5   8      370.04      355.20     14.23 o 
   1   5   8       48.47       58.25      6.58 o 
   2   5   8       79.82       69.34      7.99 o 
   3   5   8        0.00       -2.72      6.29 o 
  -6   6   8        2.32        4.09      6.76 o 
  -5   6   8       29.40       25.51      7.09 o 
  -4   6   8      167.63      142.99      9.86 o 
  -3   6   8      213.86      211.95     10.57 o 
  -2   6   8       10.80        9.25      5.17 o 
  -1   6   8      152.75      140.83      7.80 o 
   0   6   8      109.84      106.07      5.76 o 
   1   6   8      127.27      126.74      8.83 o 
   2   6   8       15.83        5.97      5.73 o 
   3   6   8       43.54       36.69      8.13 o 
  -6   7   8       27.00       24.85      8.13 o 
  -5   7   8        5.83       -1.79      5.64 o 
  -4   7   8        0.34       -4.98      4.98 o 
  -3   7   8        5.67        2.82      5.97 o 
  -2   7   8       55.57       39.55      6.25 o 
  -1   7   8       38.52       37.53      5.36 o 
   0   7   8      277.09      293.85      8.43 o 
   1   7   8       34.03       39.32      6.25 o 
   2   7   8        1.72        2.02      5.26 o 
   3   7   8        1.85        5.59      6.67 o 
  -5   8   8        2.85        9.11      5.73 o 
  -4   8   8        2.96        6.39      6.15 o 
  -3   8   8      286.16      273.73     11.46 o 
  -2   8   8        1.11       -4.70      4.70 o 
  -1   8   8       41.53       41.53      5.31 o 
   0   8   8        7.63       15.66     12.43 o 
   1   8   8       10.34        8.88      6.06 o 
   2   8   8        7.41       11.60      6.20 o 
   3   8   8       42.63       60.22      8.13 o 
  -5   9   8        0.03       -6.44      6.44 o 
  -4   9   8        7.21        0.42      5.87 o 
  -3   9   8        0.96        4.04      5.17 o 
  -2   9   8       34.39       42.89      5.45 o 
  -1   9   8       51.85       37.67      6.20 o 
   0   9   8      289.89      250.59     24.83 o 
   1   9   8        1.10       -1.13      5.45 o 
   2   9   8        3.57        4.65      6.01 o 
   3   9   8        6.77       15.97      6.62 o 
  -5  10   8       57.64       49.89      8.97 o 
  -4  10   8        0.81        7.14      4.79 o 
  -3  10   8       29.25       34.57      6.76 o 
  -2  10   8       40.28       51.39      6.15 o 
  -1  10   8        1.16       11.93      4.18 o 
   0  10   8        4.58       15.68      3.62 o 
   1  10   8       57.46       62.38      7.80 o 
   2  10   8        3.92        5.64      5.64 o 
   3  10   8        3.94        5.45      6.25 o 
  -5  11   8       29.20       33.07      7.38 o 
  -4  11   8       20.28        1.74      5.92 o 
  -3  11   8       62.83       61.49      7.61 o 
  -2  11   8        6.31        7.75      4.18 o 
  -1  11   8       11.08       11.98      4.89 o 
   0  11   8        0.59        1.90      3.46 o 
   1  11   8      134.74      130.97      9.96 o 
   2  11   8        0.04       -1.32      6.01 o 
   3  11   8       22.44       14.14      7.38 o 
  -5  12   8        5.97       12.97      6.86 o 
  -4  12   8        0.12        4.89      5.92 o 
  -3  12   8       97.91      115.79      9.16 o 
  -2  12   8       24.53       21.75      5.64 o 
  -1  12   8       52.46       43.59      7.99 o 
   0  12   8       59.28       78.82      5.35 o 
   1  12   8       20.27       21.98      6.72 o 
   2  12   8       24.07       28.89      7.52 o 
   3  12   8        1.20        1.03      6.62 o 
  -5  13   8        4.46       10.76      6.20 o 
  -4  13   8        0.16        3.66      5.64 o 
  -3  13   8       11.42       14.23      4.98 o 
  -2  13   8       79.07       90.71      8.31 o 
  -1  13   8       42.53       35.89      6.53 o 
   0  13   8        0.20        3.70      3.96 o 
   1  13   8        9.38        6.44      6.53 o 
   2  13   8        6.25        1.41      6.58 o 
  -4  14   8       10.41        6.15      5.92 o 
  -3  14   8        3.23       10.43      5.40 o 
  -2  14   8      151.16      143.13     10.29 o 
  -1  14   8        0.59        7.70      5.45 o 
   0  14   8        3.35       -4.27      4.27 o 
   1  14   8        4.47        7.99      5.54 o 
   2  14   8       47.67       52.14      8.17 o 
  -4  15   8        5.78       -2.91      6.58 o 
  -3  15   8       12.08       23.86      5.92 o 
  -2  15   8       11.60       14.09      5.59 o 
  -1  15   8      160.23      130.31     10.10 o 
   0  15   8       18.54       18.72      8.67 o 
   1  15   8        7.71        1.83      6.15 o 
   2  15   8        2.70        4.04      7.00 o 
  -4  16   8        1.18        0.52      5.97 o 
  -3  16   8       16.00       26.64      7.38 o 
  -2  16   8       25.48       28.94      7.05 o 
  -1  16   8      136.98      121.15     10.48 o 
   0  16   8       37.22       45.96      5.82 o 
   1  16   8        3.76       12.40      5.87 o 
   2  16   8        2.75       11.98      5.36 o 
  -4  17   8        1.44       -3.66      6.15 o 
  -3  17   8        3.17       -6.53      6.53 o 
  -2  17   8       69.83       66.24      8.08 o 
  -1  17   8       29.85       19.68      7.61 o 
   0  17   8        0.02       -3.26      4.47 o 
   1  17   8        0.17       -6.53      6.53 o 
  -3  18   8       11.43       17.15      6.95 o 
  -2  18   8       19.73        1.46      7.05 o 
  -1  18   8       85.64       65.30      8.74 o 
   0  18   8        6.63        9.46      5.04 o 
   1  18   8        4.85       19.54      6.20 o 
  -2  19   8        2.61       -6.01      6.01 o 
  -1  19   8       83.30       74.03      8.93 o 
   0  19   8       16.49       14.87      6.86 o 
  -2  20   8        3.32        9.44      5.59 o 
  -1  20   8        0.01        6.72      5.40 o 
  -6   1   9        0.59        4.18      6.58 o 
  -5   1   9       23.96       32.23      7.52 o 
  -4   1   9       13.84       11.60      5.54 o 
  -3   1   9      104.80      110.02      8.78 o 
  -2   1   9        0.80        2.40      4.84 o 
  -1   1   9       43.64       48.06      6.20 o 
   0   1   9       17.42       13.88      3.75 o 
   1   1   9        8.81        3.05      5.50 o 
   2   1   9        7.16       -1.27      5.82 o 
   3   1   9        2.54       -5.92      6.15 o 
  -5   2   9       13.42       13.67      5.92 o 
  -4   2   9        0.28       -1.60      5.50 o 
  -3   2   9        6.18        1.46      5.03 o 
  -2   2   9      187.59      197.77     10.29 o 
  -1   2   9      293.51      327.28     12.31 o 
   0   2   9       45.41       42.74      4.99 o 
   1   2   9       11.93       24.24      5.31 o 
   2   2   9        0.34        2.58      5.07 o 
   3   2   9        2.77        1.97      7.09 o 
  -5   3   9       11.53        5.50      7.09 o 
  -4   3   9       25.86       19.03      5.92 o 
  -3   3   9        9.79        7.00      5.12 o 
  -2   3   9      257.23      243.80     11.09 o 
  -1   3   9      383.25      432.69     13.81 o 
   0   3   9        8.25        4.63      3.87 o 
   1   3   9        8.94       19.35      4.98 o 
   2   3   9       26.78       16.07      6.81 o 
   3   3   9        0.67       -2.49      6.44 o 
  -5   4   9        9.12       15.74      6.58 o 
  -4   4   9       11.12       15.13      5.50 o 
  -3   4   9      216.20      219.66     11.04 o 
  -2   4   9      182.84      190.16      9.82 o 
  -1   4   9        3.73        3.81      4.79 o 
   0   4   9        8.15        9.44      5.05 o 
   1   4   9        8.21        5.07      5.36 o 
   2   4   9        3.42       -2.21      5.59 o 
   3   4   9        7.41       -7.28      7.28 o 
  -5   5   9        0.62       -2.35      6.06 o 
  -4   5   9        9.78       -0.85      5.87 o 
  -3   5   9        7.85       16.58      5.78 o 
  -2   5   9       78.14       83.66      7.33 o 
  -1   5   9       23.51       24.33      4.74 o 
   0   5   9      104.91       87.08      5.79 o 
   1   5   9        5.74        0.80      5.59 o 
   2   5   9       30.80       29.69      6.95 o 
   3   5   9        6.27       13.62      5.73 o 
  -5   6   9        2.03        2.35      5.78 o 
  -4   6   9       24.54       31.94      6.48 o 
  -3   6   9        1.67       13.81      5.21 o 
  -2   6   9        0.02       -3.62      5.12 o 
  -1   6   9       48.10       49.14      5.97 o 
   0   6   9        2.92        6.59      4.04 o 
   1   6   9        9.53       15.31      5.36 o 
   2   6   9       24.61       22.88      6.81 o 
   3   6   9        1.52       -1.03      6.20 o 
  -5   7   9       52.39       76.85      8.46 o 
  -4   7   9       25.09       12.82      6.39 o 
  -3   7   9       63.76       84.32      8.31 o 
  -2   7   9       16.33       21.09      5.31 o 
  -1   7   9        0.68        2.58      4.13 o 
   0   7   9       15.58       17.02      4.18 o 
   1   7   9       37.94       36.50      7.66 o 
   2   7   9        9.37        2.72      6.53 o 
   3   7   9        9.31        9.35      6.81 o 
  -5   8   9        5.65       20.06      6.53 o 
  -4   8   9       10.76       11.32      5.87 o 
  -3   8   9        5.08        5.97      4.93 o 
  -2   8   9        8.54       -3.01      5.45 o 
  -1   8   9        4.62       10.48      4.98 o 
   0   8   9        9.89       10.76      5.33 o 
   1   8   9      144.68      155.63     10.76 o 
   2   8   9        0.00        8.83      5.82 o 
  -5   9   9        8.24        4.98      6.86 o 
  -4   9   9       19.02       14.70      6.67 o 
  -3   9   9       92.38       76.01      8.08 o 
  -2   9   9        3.77        8.17      5.26 o 
  -1   9   9        0.22        4.98      3.81 o 
   0   9   9       17.39        9.49      7.16 o 
   1   9   9       58.22       62.90      8.03 o 
   2   9   9       10.80        6.62      6.72 o 
  -5  10   9        7.33       12.21      7.28 o 
  -4  10   9       16.87       14.14      6.34 o 
  -3  10   9       11.25        7.99      5.45 o 
  -2  10   9       35.60       50.64      7.00 o 
  -1  10   9        2.06        0.00      4.65 o 
   0  10   9        0.23        9.89      5.12 o 
   1  10   9       10.10       17.10      6.58 o 
   2  10   9        5.23       -3.85      6.67 o 
  -5  11   9       18.49       23.39      7.70 o 
  -4  11   9        0.65       10.29      4.93 o 
  -3  11   9        5.16       11.65      5.36 o 
  -2  11   9       97.01      135.10      9.30 o 
  -1  11   9       86.92       80.19      7.84 o 
   0  11   9       51.79       53.30      7.19 o 
   1  11   9        3.23       13.06      6.25 o 
   2  11   9       29.93       24.29      7.80 o 
  -4  12   9        2.00       -0.94      6.39 o 
  -3  12   9        0.10        3.99      5.36 o 
  -2  12   9       12.33       10.15      6.39 o 
  -1  12   9       35.75       31.10      7.00 o 
   0  12   9        9.66       14.69      4.77 o 
   1  12   9       90.31       92.59      9.91 o 
   2  12   9        7.90       -6.62      7.47 o 
  -4  13   9        7.90        4.93      6.39 o 
  -3  13   9        7.00        9.16      5.54 o 
  -2  13   9       12.06        3.95      6.29 o 
  -1  13   9       35.69       26.02      6.39 o 
   0  13   9       18.13       16.79      4.63 o 
   1  13   9        0.89        0.47      6.53 o 
   2  13   9       11.65       15.13      6.25 o 
  -4  14   9       35.82       28.98      8.60 o 
  -3  14   9       28.64        3.81      7.05 o 
  -2  14   9       29.92       37.11      6.91 o 
  -1  14   9        2.16        0.00      5.82 o 
   0  14   9       15.47       25.90      4.84 o 
   1  14   9       12.63        9.82      7.14 o 
  -3  15   9        0.91       -0.99      6.39 o 
  -2  15   9       29.68       29.50      8.08 o 
  -1  15   9        0.80       -2.30      5.82 o 
   0  15   9        6.09       15.81      4.56 o 
   1  15   9        9.87       23.86      7.33 o 
  -3  16   9        0.02       -6.62      6.62 o 
  -2  16   9        0.35       -0.99      6.48 o 
  -1  16   9        0.02        6.25      6.39 o 
   0  16   9        0.22        2.91      4.70 o 
  -3  17   9        5.18        7.33      5.78 o 
  -2  17   9        1.62        3.52      5.40 o 
  -1  17   9       45.76       47.54      7.94 o 
   0  17   9        0.76       -0.71      4.22 o 
  -2  18   9        0.55       -6.67      6.67 o 
  -1  18   9       34.48       32.23      8.27 o 
  -5   0  10       35.09       31.05      8.83 o 
  -4   0  10       33.65       36.27      7.09 o 
  -3   0  10       17.67       22.83      5.59 o 
  -2   0  10      274.35      289.13     12.50 o 
  -1   0  10     1184.57     1235.32     24.62 o 
   0   0  10      115.80      126.86      7.34 o 
   1   0  10       15.94       18.74      5.78 o 
   2   0  10       15.76        8.74      5.92 o 
  -5   1  10       15.60       21.70      6.44 o 
  -4   1  10        2.08       -1.79      5.45 o 
  -3   1  10        3.00        8.17      5.40 o 
  -2   1  10      269.67      309.85     12.82 o 
  -1   1  10       51.92       65.77      7.80 o 
   0   1  10      115.49      115.42     11.53 o 
   1   1  10       19.78       20.95      6.06 o 
   2   1  10        2.25        4.84      5.78 o 
  -5   2  10        0.93        6.91      6.34 o 
  -4   2  10        5.49       11.09      5.68 o 
  -3   2  10       79.57      101.66      8.31 o 
  -2   2  10        0.20       -3.90      5.54 o 
  -1   2  10        0.76        4.70      5.59 o 
   0   2  10       65.74       77.37      6.04 o 
   1   2  10       26.93        7.47      6.44 o 
   2   2  10       24.87       16.07      7.70 o 
  -5   3  10        8.49       10.95      6.15 o 
  -4   3  10       21.99       25.93      7.23 o 
  -3   3  10       64.96       48.71      7.75 o 
  -2   3  10      109.87       95.55      8.46 o 
  -1   3  10        7.78       -0.80      6.01 o 
   0   3  10       84.92       78.76      6.29 o 
   1   3  10       20.92       17.66      5.87 o 
   2   3  10        0.29        2.44      5.45 o 
  -5   4  10        4.50       -3.01      6.01 o 
  -4   4  10      172.22      189.83     11.70 o 
  -3   4  10       80.72       67.93      7.66 o 
  -2   4  10       98.68      118.80      9.16 o 
  -1   4  10       33.35       30.63      6.53 o 
   0   4  10      114.87       95.58      8.06 o 
   1   4  10       13.50       20.90      7.14 o 
   2   4  10       41.12       43.92      7.23 o 
  -5   5  10       12.72        7.61      7.61 o 
  -4   5  10        7.96       11.84      6.62 o 
  -3   5  10        1.95       -1.27      5.40 o 
  -2   5  10       71.04       86.81      8.08 o 
  -1   5  10        0.19        4.04      4.79 o 
   0   5  10        4.40        6.01      5.03 o 
   1   5  10      177.83      189.12     12.45 o 
   2   5  10        6.33       10.95      6.44 o 
  -5   6  10        1.77        5.64      6.25 o 
  -4   6  10        3.60       12.45      6.34 o 
  -3   6  10       50.39       55.62      8.17 o 
  -2   6  10        2.23       -1.22      4.74 o 
  -1   6  10       70.24       49.04      7.89 o 
   0   6  10       45.98       49.04      6.60 o 
   1   6  10        0.18        7.75      6.20 o 
   2   6  10       12.81        7.05      7.05 o 
  -5   7  10       14.09        7.28      7.56 o 
  -4   7  10       27.89       19.73      6.62 o 
  -3   7  10      157.53      144.45     10.33 o 
  -2   7  10        0.16        3.76      5.64 o 
  -1   7  10        1.46       -2.91      5.26 o 
   0   7  10       30.61       20.29      6.48 o 
   1   7  10       23.24       37.06      6.34 o 
   2   7  10        6.11        9.21      7.61 o 
  -4   8  10       28.58       42.00      7.38 o 
  -3   8  10       27.12       24.38      6.81 o 
  -2   8  10      113.45      150.23     10.01 o 
  -1   8  10       57.13       57.73      8.03 o 
   0   8  10      100.36       75.74     13.46 o 
   1   8  10       14.03       24.52      7.09 o 
   2   8  10        4.10        6.25      7.33 o 
  -4   9  10        0.80       -6.53      6.53 o 
  -3   9  10       17.35       20.39      6.81 o 
  -2   9  10       59.82       78.31      8.17 o 
  -1   9  10        1.56       -0.89      4.93 o 
   0   9  10       27.49       24.04      5.40 o 
   1   9  10       13.12       14.42      7.80 o 
  -4  10  10        1.02       -0.52      5.82 o 
  -3  10  10        1.30       -4.18      5.97 o 
  -2  10  10        6.70        8.03      6.06 o 
  -1  10  10      114.54      112.88      9.86 o 
   0  10  10        0.24        3.75      4.32 o 
   1  10  10        0.09       -6.39      6.39 o 
  -4  11  10        0.99        1.03      6.29 o 
  -3  11  10       29.80       23.25      8.22 o 
  -2  11  10       21.97       14.66      6.29 o 
  -1  11  10        0.58       -5.97      5.97 o 
   0  11  10       24.52       27.67     12.73 o 
   1  11  10        0.38       -2.02      6.58 o 
  -4  12  10       74.05       71.92     10.05 o 
  -3  12  10        0.17       11.70      5.87 o 
  -2  12  10        4.17       11.74      5.78 o 
  -1  12  10       45.73       39.84      8.22 o 
   0  12  10        1.90       -4.78      4.78 o 
   1  12  10        0.00       -7.19      7.19 o 
  -3  13  10        5.55       -3.99      6.20 o 
  -2  13  10        6.46        9.21      6.15 o 
  -1  13  10        0.48        1.46      5.87 o 
   0  13  10        0.02       -4.63      4.63 o 
  -3  14  10        2.08        5.68      5.78 o 
  -2  14  10        2.69        0.52      6.72 o 
  -1  14  10        0.18       -5.97      6.91 o 
   0  14  10        2.87        1.57      4.56 o 
  -2  15  10       19.32       17.47      6.86 o 
  -1  15  10        0.01       -4.60      6.58 o 
  -4   1  11        2.49        1.46      5.03 o 
  -3   1  11       28.79       45.33      7.14 o 
  -2   1  11        6.13        0.89      6.06 o 
  -1   1  11       72.62       90.99      9.82 o 
   0   1  11        4.00        0.53      5.06 o 
   1   1  11        0.71       11.88      6.29 o 
  -4   2  11       16.35       27.01      7.05 o 
  -3   2  11        0.00       -5.07      5.78 o 
  -2   2  11       19.65       13.34      6.62 o 
  -1   2  11       82.17       81.08      8.41 o 
   0   2  11        3.49        3.41      7.19 o 
   1   2  11        1.49       -2.96      5.97 o 
  -4   3  11       22.41       34.57      7.52 o 
  -3   3  11        5.51        0.47      6.11 o 
  -2   3  11       14.84       16.54      6.39 o 
  -1   3  11       38.52       25.08      7.38 o 
   0   3  11       70.40       85.02     21.21 o 
   1   3  11       12.23       14.52      6.48 o 
  -4   4  11        0.28        2.49      6.44 o 
  -3   4  11       32.18       33.54      7.42 o 
  -2   4  11        0.50       -5.40      5.82 o 
  -1   4  11       16.89       16.25      6.62 o 
   0   4  11      127.65      139.05     12.00 o 
   1   4  11        7.54        6.06      6.86 o 
  -4   5  11        4.30        9.54      6.44 o 
  -3   5  11        5.31        1.41      6.25 o 
  -2   5  11        0.15        2.72      4.74 o 
  -1   5  11       17.33       22.41      6.72 o 
   0   5  11        7.26        4.04      5.07 o 
   1   5  11        6.05        5.07      7.23 o 
  -4   6  11        8.42       15.27      6.25 o 
  -3   6  11        0.05       -0.94      6.48 o 
  -2   6  11        0.06       -0.94      5.17 o 
  -1   6  11       21.43       17.62      6.53 o 
   0   6  11        0.67       -5.05      5.05 o 
   1   6  11        4.77        8.74      6.53 o 
  -4   7  11        0.25       -3.10      6.44 o 
  -3   7  11        5.76        5.82      5.82 o 
  -2   7  11        8.08       13.15      6.48 o 
  -1   7  11       10.83        4.70      7.05 o 
   0   7  11       10.41       12.66      6.34 o 
   1   7  11       13.78       10.43      7.28 o 
  -4   8  11        0.05       -7.38      7.38 o 
  -3   8  11        0.14       -2.96      6.25 o 
  -2   8  11        0.34       -1.93      5.87 o 
  -1   8  11        6.43        4.79      6.15 o 
   0   8  11        0.01       -2.64      5.47 o 
  -3   9  11       20.52       15.55      8.08 o 
  -2   9  11        0.07        0.00      6.06 o 
  -1   9  11        6.60        2.91      6.53 o 
   0   9  11        2.94        2.42      8.60 o 
  -3  10  11        5.68       -1.55      6.58 o 
  -2  10  11        0.17       -6.91      6.91 o 
  -1  10  11        0.08       -6.20      6.20 o 
   0  10  11        0.83        0.38      4.82 o 
  -3  11  11       19.32       16.77      7.19 o 
  -2  11  11       19.29       16.25      7.09 o 
  -1  11  11       18.79       25.51      7.75 o 
  -2  12  11       14.41        3.15      6.76 o 
  -1  12  11        0.44       -0.52      5.97 o 
  -3   0  12        1.67       12.26      6.15 o 
  -2   0  12        0.82       -7.28      7.28 o 
  -1   0  12        4.33       12.07      6.86 o 
   0   0  12        0.55        3.49      4.49 o 
  -3   1  12        4.95       -6.48      6.48 o 
  -2   1  12        4.04        6.48      5.07 o 
  -1   1  12       11.23       12.59      6.53 o 
   0   1  12        1.12        9.49      4.37 o 
  -3   2  12        0.26        0.52      5.50 o 
  -2   2  12        2.37        2.02      6.20 o 
  -1   2  12       19.55       11.60      7.80 o 
  -3   3  12        3.26        7.23      7.09 o 
  -2   3  12        1.62        2.02      6.86 o 
  -1   3  12        0.28       -7.28      7.28 o 
  -3   4  12        4.77        3.66      6.39 o 
  -2   4  12        0.17        5.59      5.12 o 
  -1   4  12        6.29        3.57      7.00 o 
  -2   5  12       18.62       10.24      6.67 o 
  -1   5  12        7.49        0.00      7.47 o 
  -2   6  12        1.93        7.75      5.87 o 
  -1   6  12       15.95       15.64      6.62 o 
                                                 
